# Supplementary material for: Horizontal gene cluster transfer increased hallucinogenic mushroom diversity
Source: Evol Lett. 2018 Feb 27;2(2):88–101. doi: 10.1002/evl3.42 (PMC6121855; doi:10.1002/evl3.42)
Supplement: Supplementary file 1 — Supplemental Data [file EVL3-2-88-s002.xlsx]

## Sheet: Primers
Supplemental Data 1: List of oligonucleotide primers used in this study
	Primer	5' - 3' sequence
Molecular Cloning	PcTDC_C-His_For	GAA GGA GAT ATA CAT ATG CAG GTA ATG CCC GCG TGC CAC
	PcTDC_C-His_rev	GTG ATG GTG GTG ATG ATG CTT TTT GAC GGC CGC AAC CAG
	PcPPT_C-His_For	GAA GGA GAT ATA CAT ATG GCT TTC GAT CTC AAG ACT CCA
	PcPPT_C-His_rev	GTC ATG GTG GTG ATG ATG AGT GCT TGA CGC TTC GTT CAC
Degenerate PCR	PcTDC_DgP_For	ATG TTY GAG GGV ATC GAG GAG TCT
	PcTDC_DgP_rev	CCA YTS ACG GGD GCG TGC CAT CGR TG
	PcPPT_DgP_For	ATG RCT TTC GAT CTC AAG ACT
	PcPPT_DgP_rev	CTC CCA RTC YAC GAS CCA TAT CTT
	PcPPT-1f	GGN TTY GTN AAY GTN CAN TG
	PcPPT-R1	CAN TTC ATR AAR TCN GTC CAC A

## Sheet: Amplicons
Supplemental Data 2
PsiD (TDC) Amplicons
>Psilocybe subaeruginosa TDC consensus: 89DeC-Fo.ab1, 89DeC-Re.ab1
CAGCCCAGGAATTATCACGAGCTATGTAATATGTTCAACGACATTTTTCGCAAAGCCCCAGTCTACGGYGATCTTGGGCCTCCAGTTTACATGATCATGGCTAGGATYATGAACACRCAKGCGGGTTTCTCYGCGTTCACAAAACAGAGCTTGAACTTCCACTTCAAAAAGCTTTTCGACACCTGGGGGCTATTCCTTTCCTCGAAAGACTCTCGCAACGTGCTTGTTGCCGATCAGTTTGACGACAAGCATTACGGCTGGTTRAGYGAGCGAGCGAAATCTGCMATGGTGAAACATTACAACGGGCGCACATTCGAAGAAGTCTTCATCTGCGACGAGCGCTCTCCGTACCACGGCTTCACTTCTTACGACGACTTCTTTAATCGCAGGTTCAGGGAT…
>Psilocybe azurescens TDC consensus: 86DeC-Fo.ab1, 86DeC-Re.ab1
ACTTATTCTTTGTTTTCAGCCCAGGAATTATCACGAGCTATGTAATATGTTCAACGACATTTTTCGCAAAGCCCCAGTCTACGGYGATCTTGGGCCTCCAGTTTACATGATCATGGCTAGGATCATGAACACACAGGCGGGTTTCTCTGCGTTCACAAAACAGAGCTTGAACTTCCACTTCAAAAAGCTTTTCGACACCTGGGGGCTATTCCTTTCCTCGAAAGACTCTCGCAACGTGCTTGTTGCCGATCAGTTTGACGACAAGCATTACGGCTGGTTGAGYGAGCGAGCGAAATCTGCCATGGTGAAACATTACAACGGGCGCACATTCGAAGAAGTCTTCATCTGCGACGAGCGCTCTCCGTACCACGGCTTCACTTCTTACGACGACTTCTTTAA…
>Conocybe smithii TDC consensus: 34DeC-F.ab1, 34DeC-Re.ab1
TCTCGTTTGCTCGGACGTCGCTTATTCGTTTATATCTAGCCCAGGAACTACCACGAACTATGTAACATGTTCAACGACATTTTCCGAAAAGCACCACGCTACGGCGATCTCGGACCCCCACTTTATATGGTCATGGCTAGGATAATGAACACGAAGGCTGGCTTCTCCGCGTTCACGAGGGAGAGCTTAAACGCTCACTTCAAAGCGCTCCTCGATACCTGGGGACTCTTCCTTTCCTCTCCAGCCTCTCGTGATGTACTTGTTGCCGACAAGTTTGACGACAAGCATTACGGCTGGTTCAGTGAACCGGCCAAGGCCGCTATGATGAAACACTACCCCGGTCGTACATTCGAACAAGTCTTCATCTGCGACGAGCACGCTCCATATCATGACTTCATT…
>Psilocybe cubensis 2633 TDC consensus: 33DeC-F.ab1, 33DeC-Re.ab1
GTATATTGTATTTTCTTACTTATCATGTGTAGCCAAGGAATTATCAGGAACTATGTAATATGTTCAACGATATCTTTCGCAAAGCTCCCGTCTACGGAGACCTTGGCCCTCCCGTTTATATGATTATGGCCAAATTAATGAACACCCGAGCGGGCTTCTCTGCATTCACGAGACAAAGGTTGAACCTTCACTTCAAAAAACTTTTCGATACCTGGGGATTGTTCCTGTCTTCGAAAGATTCTCGAAATGTTCTTGTGGCCGACCAGTTCGACGACAGACATTGCGGCTGGTTGAACGAGCGGGCCTTGTCTGCTATGGTTAAACATTACAATGGACGCGCATTTGATGAAGTCTTCCTCTGCGATAAAAATGCCCCATACTACGGCTTCAACTCTTACG…
PsiK (PPT) Amplicons
>Psilocybe cubensis 2633 PPT consensus: 33PPT_F.ab1, 33PPT_R.ab1
TCATACGAGCATCATCCTGAAGCATGCTCAGCCGCACATGTCTACGGATGAGGATTTTAAGATAGGTGTAGAACGTTCGGTGTGTATACTCCATTTCCACAAGTATTGTTGCTTCATCATGTTTATCGTATTCGTAATATAGGTTTACGAATACCAGGCTATCAAGCTCATGATGGCCAATCGGGAGGTTCTGGGAGGCGTGGATGGCATAGTTTCTGTGCCAGAAGGCCTGAACTACGACTTAGAGAATAATGCATTGATCATGCAAGATGTCGGGAAGATGAAGACCCTTTTAGATTATGTCACCGCCAAACCGCCACTTGCGACGGATATAGCCCGCCTTGTTGGGACAGAAATTGGGGGGTTCGTTGCCAGACTCCATAACATAGGCCGCGAGAG…
>Psilocybe cubensis 2687 PPT consensus: 87PPT_F.ab1, 87PPT_R.ab1
GTCATACGAGCATCATCCTGAAGCATGCTCAGCCGCACATGTCTACGGATGAGGATTTTAAGATAGGTGTAGAACGTTCGGTGTGTATACTCCATTTCCACAAGTATTGTTGCTTCATTATGTTGATCATATTCGTATAGGTTTACGAGTACCAGGCTATCAAGCTCATGATGGCCAATCGGGAGGTTCTGGGAGGCGTGGACGGCATAGTTGCTGTGCCAGAAGGCCTGAACTACGACTTAGAGAATAATGCATTGATCATGCAAGATGTCGGGAAGATGAAGACCCTTTTAGATTATGCCACCGCCAAACCGCCACTTGCGACGGATATAGCCCGCCTTGTTGGGACAGAAATTGGGGGGTTCGTTGCCAGACTCCATAACATAGGCCGCGAGAGGC…
>Psilocybe subaeruginosa PPT consensus: 89Pt-For.ab1, 89Pt-rev.ab1
ACGGAGTGAAACGCCTCAGCGGAGGGTTCGTCAACGTCACTTGGCGGATCAGGCTCAACGCCCCTTATCAAGATCACACGAGCATCATTCTGAAGCATGCTCAGCCGCACTTGTCTTCGGATGAAGATTTCAAGATAGGTGTGGAGCGTTCGGTGTGTGATAGTCCACTCTGCAAGAATGTTATATCCGTTGACTAATAATCATATGCATAGGCGTACGAGTATCAAGCCCTCAAGGCCATGTCAGCCAATCAGGAGGTTCTAGGAGGCGGCGATAGTCGGGTATCTGTACCTGAGGGCCTTCACTACGACGTAGAGAATAACGCGCTGATCATGCAAGATGTTGGGACGATGAAGACTCTGTTGGATTACGCTACCGCCAAACCATCACTTTCCACAG…
>Psilocybe azurescens PPT consensus: 86Pt-For.ab1, 86Pt-rev.ab1
CAATCAGGAGGTTCTAGGAGGCGGCGATAGTCGGGTATCTGTACCTGAGGGCTTTCACTACGACGTAGAGAATAACGCGYTGATCATGCAAGATGTTGGGACGATGAAGACTCTGTTGGATTACGCTACCGCCAAACCAYCACTTTCCACAGAGATCGCCAGCCTCGTCGGCACTGAAATTGGGGCATTCATTGCTAGGCTTCATAATTTGGGGCGCAAGAGGAGAGATCAACCTGCCTTCAAATTCTTCTCTGGCAACATCGTCGGGAGAACAACXGCAGACCAGCTGTATCAGACCATCATACCAAATGCTGCTAAATACGGCATTAATGACCCCCTTCTCCCGACTGTGGTGAAAGACCTAGTGGAGGAAGTCATGAACAGCGAGGAAACGCTTAT…

## Sheet: TDC-constraint
Supplemental Data 3
Trees
1. TDC-Best	(((Gyman1_923016:0.14196202306226277101,(Eutla1_3113:0.24004865238057360166,(((Mutel1_1080537:0.28516733919105075046,((Monpe11_83768:0.14232374614135831492,Monpe11_85483:0.05657519414374733574):0.11287183038072209906,(((PleosPC152_1062065:0.00000121823973671653,PleosPC91_88522:0.00370959926423733476):0.00959447735784224771,Pleurotus_eryngii:0.00438397426947336171):0.11314035205768054049,Basme2_20…
2. TDC-C.cyan+Pa. cyan out	(Denbi1_751390:0.06875182769459017851,(((Eutla1_3113:0.24211937693046001185,(((Ramac1_1394149:0.14899864771140550190,(Sphst1_249703:0.00000121823973671653,Sphst1_31791:0.00000121823973671653):0.08749716172750607313):0.03235053285562022179,(((Monpe11_83768:0.14335901429591091372,Monpe11_85483:0.05658787092779729577):0.11458432231130796786,((Pleurotus_eryngii:0.00444451023323132969,(PleosPC152_1062…
3. TDC-C.cyan out	(Denbi1_751390:0.06830903008490936401,((Gyman1_923016:0.14115035302234593684,(Eutla1_3113:0.23936548330938628437,(((((Gymlu01_2525:0.04695022945192023345,Gymch1_1578740:0.03377998140719132986):0.12758481974329372033,((Pcubensis:0.10687123909159292057,Pancy01_5060:0.10611289696978991326):0.01784806513333599826,((Psicy01_2263:0.00000121823973671653,Psubaeruginosa:0.00000121823973671653):0.000001218…
4. TDC-Pa.cyan out	(Denbi1_751390:0.06856890313863497899,((((((Ramac1_1394149:0.14870292802310980385,(Sphst1_249703:0.00000121823973671653,Sphst1_31791:0.00000121823973671653):0.08756320923023749869):0.03304924182319068232,(((Monpe11_83768:0.14329123401635152080,Monpe11_85483:0.05646471447060614351):0.11481710108470373488,((Pleurotus_eryngii:0.00441826426087768565,(PleosPC152_1062065:0.00000121823973671653,PleosPC9…
consel.c,v 1.20
#	rank	item (tree)	obs	au	np	|	bp	pp	kh	sh	wkh	wsh
#	1	1	-5.8	0.974	0.871	|	0.877	0.997	0.889	0.991	0.889	0.998
#	2	3	5.8	0.069	0.088	|	0.085	0.003	0.111	0.476	0.111	0.222
#	3	4	15.1	0.036	0.038	|	0.035	3e-07	0.052	0.164	0.052	0.094
#	4	2	33.3	0.004	0.002	|	0.003	3e-15	0.009	0.012	0.009	0.018
site log-likelihoods RAxML v 8.2.9
4 366
tr1	-6169.81
tr2	-6203.11
tr3	-6175.65
tr4	-6184.89

## Sheet: Pancy2_7201-constraint
Supplemental Data 4
Hypotheses represented by tree	Trees
Horizontal gene transfer	1. Pancy2_7201 tree unconstrained	(Seppo1_135578:0.00744293091821857707,((((Acema1_718337:0.46889689499089326485,(((Rhili1_31157:0.17763707295920339035,(Exool02_3586:0.15674599357903667984,Claps1_A1O512718T0:0.15770725462925921923)97:0.07734928466889062770)98:0.06716920734713875685,((Totfu1_729946:0.24049053816043947096,Lopmy1_71525:0.13922120966149795218)67:0.05208972703370960688,Aulhe2_34770:0.23563343556591545558)69:0.04472477…
Strictly vertical inheritance within the Basidiomycetes	2. Pancy2_7201 tree+Basidiomycetes constraint	((Colgr1_7580:0.02851996360727767840,Colca1_525631:0.03805632581880874499)91:0.02598217322771322058,(Colfa1_728438:0.14624161135292298996,(Gloac1_1367267:0.20105257744783169849,(Polci1_319869:0.22180045597335104612,(((((((((Polfu1_100715:0.23428260656140811879,(Artol1_2030:0.27511164764084194978,(ThoPMI4911_742401:0.28392868477140309480,Chagl1_12147:0.34738166650349189268)42:0.0283229398041168131…
Strictly vertical inheritance among ascomycete fungi in clade containing Bolvit1_1353396	3. Pancy2_7201 tree +Bolvit constraint	((((Rhyru1_8151:0.46202140737292946016,(Lenfl1_295757:0.09052411855800700236,((Bimnz1_550921:0.07963074835078640112,(Karrh1_427733:0.03809519701202668945,Parsp1_1080480:0.01866925956237951156)99:0.06166922947296663016)95:0.03140327280846292451,Polfu1_458286:0.14702381346055340416)47:0.01951009671749623017)99:0.16864946423286766852)55:0.07299753317515574047,((Micmi1_366751:0.37084226994010632827,M…
Strictly vertical inheritance among ascomycete fungi in clade containing Pancy2_7201, and all Copci sequences	4. Pancy2_7201 tree +Pancy2,Copci constraint	(Seppo1_135578:0.00721535138337590313,((((((((Photr1_462766:0.06141355749646858903,Lepmu1_6415:0.11249192013036761473)98:0.07770083479407939586,(Ophdi1_370884:0.21976090386199487181,(Clael1_456140:0.11302953102410055741,Setho1_105020:0.22079576474088707938)90:0.05354320532393497950)96:0.05740826464988069144)76:0.03232446988463393706,((Gloci1_1743612:0.16149021247850881000,(Colfa1_314089:0.0430078…
consel.c,v 1.20
#	rank	item (tree)	obs	au	np	|	bp	pp	kh	sh	wkh	wsh	|
#	1	1	-15.1	0.735	0.737	|	0.744	1	0.741	0.955	0.741	0.956	|
#	2	3	15.1	0.265	0.263	|	0.256	3e-07	0.259	0.519	0.259	0.487	|
#	3	4	117.9	7e-103	3e-25	|	0	6e-52	0	0.0002	0	0	|
#	4	2	180.1	3e-142	2e-30	|	0	6e-79	0	0	0	0	|
site log-likelihoods RAxML v 8.2.9
4 460
tr1	-49878.8
tr2	-50058.9
tr3	-49893.9
tr4	-49996.7

## Sheet: Dung unique genes
Supplemental Data 5: Homolog groups exlusive to 3 or more dung-associated Agaricales
Homolog group	Genes	Taxa	Consensus fuNOG	COG category	fuNOG annotation	Sequences	Clade enforced on constrained ML tree to test Pancy2 and Copci HGT	probability that constrained tree has a larger likelihood than unconstrained tree (AU test)	Clade enforced on constrained ML tree to test Bolvit1 HGT	probability that constrained tree has a larger likelihood than unconstrained tree (AU test)	Clade enforced on constrained ML tree to test Basidiomycete monophyly	probability that constrained tree has a larger likelihood than unconstrained tree (AU test)
MCL11358	7	4	0PHN8	G	Endo-1,4-beta-xylanase involved in the hydrolysis of xylan, a major structural heterogeneous polysaccharide found in plant biomass representing the second most abundant polysaccharide in the biosphere, after cellulose	Bolvit1_1157786,Bolvit1_1159258,Bolvit1_1185293,Bolvit1_1185305,Crula1_760941,Cyastr2_1421634,Pancy2_12591
MCL12078	6	3	0PJ53	G	Alpha-L-arabinofuranosidase involved in the hydrolysis of xylan, a major structural heterogeneous polysaccharide found in plant biomass representing the second most abundant polysaccharide in the biosphere, after cellulose. Releases L-arabinose from arabinoxylan (By similarity)	Agrped1_648733,Bolvit1_1004733,Pancy2_126,Pancy2_8708,Pancy2_9467,Pancy2_12158
MCL17686	3	3	0PX5Z	G	Inherit from opiNOG: peptidoglycan catabolic process	Agrped1_697408,Cyastr2_1330074,Pancy2_5708
MCL18946	3	3	0PJHD	G	Glycoside hydrolase family 61 protein	Crula1_563642,Cyastr2_1356504,Pancy2_11276
MCL13522	5	3	0PT1I	I	salicylate hydroxylase	CopciAmutBmut1_500655,Crula1_728790,Cyastr2_954173,Cyastr2_963887,Cyastr2_1429883
MCL18214	3	3	0Q46P	K, L	HELICc	CopciAmutBmut1_446556,Cyastr2_1327092,Pancy2_10004
MCL15874	4	3	0PY1H	L	Inherit from opiNOG: Conserved hypothetical protein	Crula1_667133,Cyastr2_1466154,Pancy2_7780,Pancy2_10323
MCL14924	4	3	0PGR0	P	Catalase	Agrped1_687716,CopciAmutBmut1_413147,CopciAmutBmut1_499996,Pancy2_7432
MCL15181	4	3	0PFVH	P	phosphate transporter	Bolvit1_1403031,CopciAmutBmut1_195080,CopciAmutBmut1_443129,Pancy2_11457
MCL15175	4	3	0PGR6	P, Q	)-reductase	Bolvit1_1353396,CopciAmutBmut1_447524,CopciAmutBmut1_501710,Pancy2_7201	(Corma2_602905,Acral2_2126729,Acral2_1075292,Sodal1_357304,Cloro1_400806,Totfu1_701698)	7e-103	Cloro1_534423,Plecu1_387411,Veral1_8143,Verda1_2510,Necha2_95035,Fusgr1_2058,Fusve1_30,Fusoxmn25_FOWG09950T0,Fusoxfo47_FOZG17508T0,Fusoxcl57_FOCG16255T0,Fusoxnrrl32931_FOYG05754T0,Fusoxfspmelonis_FOMG02352T0,Fusoxhdv247_FOVG16173T0,Fusoxphw808_FOPG12770T0,Fusoxfo5176_FOXB06264T0,Fusoxphw815_FOQG15425T0,Fusoxii5_FOIG13531T0,Fusfu1_2084,Ilysp1_1473221,Ilysp1_1891765,Necha2_88054,Ilysp1_1819039,ThoP…	0.265	Pancy2_7201,Copci1_2670,CopciAmutBmut1_501710,Copci1_7213,CopciAmutBmut1_447524,Copci1_3099,CopciAmutBmut1_469722,CopciAmutBmut1_494323,Copci1_11975,Bolvit1_1353396,	3e-142
MCL9575	10	3	0PJG6	Q	Cytochrome p450	Agrped1_668616,Crula1_727276,Cyastr2_1080842,Cyastr2_1080976,Cyastr2_1319883,Cyastr2_1329849,Cyastr2_1355557,Cyastr2_1399632,Cyastr2_1412435,Cyastr2_1412437
MCL10629	8	3	0PJG6	Q	Cytochrome p450	Agrped1_735308,Bolvit1_1187493,Pancy2_1465,Pancy2_1466,Pancy2_1469,Pancy2_1474,Pancy2_1476,Pancy2_3215
MCL2700	20	3	0QB9M	S	NACHT domain	Agrped1_746953,Crula1_566890,Crula1_574972,Crula1_581773,Crula1_616246,Crula1_636313,Crula1_700051,Crula1_700603,Crula1_701009,Crula1_715252,Crula1_744814,Crula1_768713,Crula1_771190,Cyastr2_1217614,Cyastr2_1287646,Cyastr2_1332929,Cyastr2_1373305,Cyastr2_1373308,Cyastr2_1483754,Cyastr2_1498612
MCL8102	14	3	0Q36U	S	NA	Agrped1_339590,Agrped1_553981,Agrped1_649697,Agrped1_707605,Agrped1_715537,Agrped1_715790,Agrped1_716544,Agrped1_716547,Agrped1_770089,Agrped1_773921,Agrped1_823469,CopciAmutBmut1_441992,Pancy2_7064,Pancy2_8198
MCL8286	14	4	0Q3Y3	S	NA	Bolvit1_943910,CopciAmutBmut1_368055,Crula1_571367,Crula1_669329,Crula1_671283,Crula1_672337,Crula1_677901,Crula1_708108,Crula1_730967,Crula1_740202,Cyastr2_1360106,Cyastr2_1360107,Cyastr2_1410468,Cyastr2_1430807
MCL9692	10	3	0Q4BR	S	NA	Bolvit1_1301861,CopciAmutBmut1_172628,CopciAmutBmut1_372906,CopciAmutBmut1_372928,CopciAmutBmut1_372941,CopciAmutBmut1_440127,CopciAmutBmut1_480526,CopciAmutBmut1_522245,Pancy2_2939,Pancy2_2940
MCL9718	10	3	0PN71	S	conserved hypothetical protein	CopciAmutBmut1_501042,Crula1_689699,Cyastr2_1363792,Cyastr2_1363795,Cyastr2_1364159,Cyastr2_1368079,Cyastr2_1368087,Cyastr2_1368092,Cyastr2_1441071,Cyastr2_1546801
MCL10151	9	4	0Q3F0	S	NA	CopciAmutBmut1_395952,Crula1_713275,Crula1_713276,Crula1_749525,Cyastr2_1242674,Cyastr2_1242765,Cyastr2_1280024,Cyastr2_1326327,Pancy2_8471
MCL11368	7	3	0QB9M	S	NACHT domain	Bolvit1_1188980,Crula1_715348,Cyastr2_894517,Cyastr2_1329623,Cyastr2_1370567,Cyastr2_1378225,Cyastr2_1549626
MCL11393	7	4	0Q3KP	S	NA	Bolvit1_1409469,CopciAmutBmut1_525593,Crula1_668107,Cyastr2_1247855,Cyastr2_1260106,Cyastr2_1428574,Cyastr2_1429258
MCL13179	5	5	0Q49H	S	Fungal_trans	Agrped1_447037,Bolvit1_1165915,CopciAmutBmut1_365363,Crula1_604911,Cyastr2_1468981
MCL13232	5	3	0Q3Z8	S	NA	Agrped1_696422,CopciAmutBmut1_366895,CopciAmutBmut1_367542,CopciAmutBmut1_423575,Crula1_721789
MCL13347	5	3	0Q79E	S	Inherit from NOG: Fungal cellulose binding domain-containing protein	Bolvit1_1115308,CopciAmutBmut1_420416,Pancy2_4585,Pancy2_6977,Pancy2_11195
MCL15297	4	4	0PZIH	S	NA	CopciAmutBmut1_428867,Crula1_698277,Cyastr2_1254364,Pancy2_3218
MCL15844	4	3	0PR8N	S	Pfam:DDE	Crula1_599493,Cyastr2_1335862,Pancy2_6140,Pancy2_10202
MCL18022	3	3	0PWMZ	S	lysozyme	Bolvit1_1427201,Crula1_110828,Pancy2_11030
MCL18039	3	3	0PTV9	S	NA	Bolvit1_944030,Crula1_679492,Cyastr2_354531
MCL18119	3	3	0Q4DK	S	NA	CopciAmutBmut1_372086,Crula1_738270,Pancy2_5309
MCL18170	3	3	0Q3P3	S	NA	CopciAmutBmut1_392677,Crula1_725843,Cyastr2_1324116
MCL18173	3	3	0PIZP	S	conserved hypothetical protein	CopciAmutBmut1_395925,Crula1_706795,Cyastr2_1301482
MCL18213	3	3	0PHYB	S	Domain membrane protein	CopciAmutBmut1_44575,Crula1_707075,Cyastr2_1435422
MCL18278	3	3	0PRBP	S	NA	CopciAmutBmut1_547104,Crula1_727758,Cyastr2_1539826
MCL9409	11	3	unknown	unknown	unknown	Crula1_672096,Cyastr2_1336065,Cyastr2_1429736,Cyastr2_1430473,Cyastr2_1431986,Cyastr2_1432642,Cyastr2_1433513,Cyastr2_1434090,Cyastr2_1435480,Cyastr2_1435649,Pancy2_10970
MCL10764	8	3	unknown	unknown	unknown	CopciAmutBmut1_496499,Crula1_66161,Crula1_107265,Cyastr2_944029,Cyastr2_1338711,Cyastr2_1383067,Cyastr2_1409906,Cyastr2_1420237
MCL13837	5	3	unknown	unknown	unknown	Crula1_582688,Cyastr2_1171489,Cyastr2_1178604,Pancy2_7925,Pancy2_10559
MCL14967	4	4	unknown	unknown	unknown	Agrped1_712689,Crula1_737650,Cyastr2_1365344,Pancy2_1638
MCL15046	4	3	unknown	unknown	unknown	Agrped1_769020,Crula1_572819,Cyastr2_1201961,Cyastr2_1429718
MCL15879	4	3	unknown	unknown	unknown	Crula1_669257,Crula1_715185,Cyastr2_1429962,Pancy2_12119
MCL17696	3	3	unknown	unknown	unknown	Agrped1_705471,Bolvit1_1423291,CopciAmutBmut1_499183
MCL18248	3	3	unknown	unknown	unknown	CopciAmutBmut1_494578,Crula1_673961,Cyastr2_1419999
MCL18272	3	3	unknown	unknown	unknown	CopciAmutBmut1_540356,Crula1_721424,Cyastr2_1343064
Evidence of HGT to Agaricales

## Sheet: Wood unique genes
Supplemental Data 6: Homolog groups exlusive to 4 or more wood-associated Agaricales
Homolog group	Genes	Taxa	Consensus fuNOG	COG category	fuNOG annotation	Sequences
MCL159	49	4	0Q3RT	S	NA	Fibsp1_371698,Fibsp1_396733,Fibsp1_726991,Fibsp1_739547,Fibsp1_757312,Fibsp1_767737,Fibsp1_768830,Fibsp1_800661,Fibsp1_818199,Fibsp1_821220,Fibsp1_821223,Fibsp1_823569,Fibsp1_832648,Fibsp1_834174,Fibsp1_840428,Fibsp1_841074,Fibsp1_856247,Fibsp1_864942,Fibsp1_871924,Fibsp1_871974,Fibsp1_871995,Fibsp1_875303,Fibsp1_933904,Fibsp1_937892,Fibsp1_938926,Fibsp1_946596,Fibsp1_946782,Fibsp1_946783,Fibsp1_…
MCL250	40	4	0Q3B1	S	NA	Galma1_136254,Galma1_136314,Gymch1_1660881,Gymlu2_602,Phocon1_881235,Phocon1_885011,Phocon1_897235,Phocon1_897467,Phocon1_898378,Phocon1_899988,Phocon1_924305,Phocon1_924594,Phocon1_924596,Phocon1_925900,Phocon1_926808,Phocon1_926810,Phocon1_934497,Phocon1_934500,Phocon1_934790,Phocon1_935189,Phocon1_936274,Phocon1_936646,Phocon1_936647,Phocon1_936945,Phocon1_937576,Phocon1_937817,Phocon1_938840,…
MCL312	37	4	0Q41N	S	NA	Fibsp1_675859,Gymch1_1705928,Hypsu1_218940,Hypsu1_220881,Phocon1_51096,Phocon1_510042,Phocon1_881410,Phocon1_896687,Phocon1_902417,Phocon1_922730,Phocon1_922765,Phocon1_924598,Phocon1_925965,Phocon1_934373,Phocon1_934378,Phocon1_938025,Phocon1_939175,Phocon1_943107,Phocon1_944895,Phocon1_946272,Phocon1_947164,Phocon1_947719,Phocon1_947723,Phocon1_947724,Phocon1_947765,Phocon1_973200,Phocon1_97614…
MCL717	26	4	0Q3TN	S	NA	Crula1_83332,Crula1_734142,Cyastr2_270246,Cyastr2_816674,Cyastr2_845341,Cyastr2_845509,Cyastr2_845824,Cyastr2_871896,Cyastr2_1031931,Cyastr2_1032063,Cyastr2_1073564,Cyastr2_1244342,Cyastr2_1323192,Cyastr2_1330780,Cyastr2_1364706,Cyastr2_1365950,Cyastr2_1409952,Cyastr2_1411343,Cyastr2_1412262,Cyastr2_1428888,Cyastr2_1430573,Cyastr2_1437163,Cyastr2_1544300,Cyastr2_1545782,Hypsu1_1084056,Psicy2_1372
MCL936	24	4	0Q320	S	BTB/POZ domain	Crevar1_788398,Cyastr2_306484,Cyastr2_306486,Cyastr2_1173447,Cyastr2_1179333,Cyastr2_1243368,Cyastr2_1247210,Cyastr2_1247249,Cyastr2_1247276,Cyastr2_1247291,Cyastr2_1254298,Cyastr2_1261092,Cyastr2_1304953,Cyastr2_1313158,Cyastr2_1314773,Cyastr2_1326051,Cyastr2_1336387,Cyastr2_1370013,Cyastr2_1435207,Cyastr2_1435208,Cyastr2_1437268,Cyastr2_1460362,Fibsp1_857198,Galma1_1357505
MCL937	24	7	0PTG6	S	NA	Crevar1_849898,Fibsp1_362480,Fibsp1_537548,Fibsp1_537696,Fibsp1_861603,Fibsp1_895156,Fibsp1_928940,Fibsp1_949777,Fibsp1_954520,Fibsp1_964219,Fibsp1_1041064,Fibsp1_1044839,Fibsp1_1044847,Galma1_442853,Gymch1_1788388,Gymlu2_5251,Phocon1_375182,Phocon1_930317,Phocon1_932886,Plucer1_822379,Plucer1_859158,Plucer1_861324,Plucer1_897710,Plucer1_901501
MCL1097	23	5	0PNWA	Q	short chain dehydrogenase reductase family	Gymch1_1699521,Gymlu2_10725,Hypsu1_61476,Hypsu1_63558,Hypsu1_75194,Hypsu1_84193,Hypsu1_198581,Hypsu1_198582,Hypsu1_212924,Hypsu1_1030351,Phocon1_874024,Phocon1_874026,Psicy2_701,Psicy2_2475,Psicy2_3613,Psicy2_5033,Psicy2_5530,Psicy2_5531,Psicy2_9431,Psicy2_9962,Psicy2_10753,Psicy2_13007,Psicy2_13061
MCL5881	19	4	unknown	unknown	unknown	Cyastr2_1329792,Cyastr2_1333606,Cyastr2_1333988,Cyastr2_1334095,Cyastr2_1414347,Cyastr2_1414415,Cyastr2_1427437,Cyastr2_1433516,Cyastr2_1433517,Cyastr2_1434323,Cyastr2_1434349,Cyastr2_1434351,Cyastr2_1434490,Cyastr2_1436692,Hypsu1_37788,Hypsu1_37792,Hypsu1_53180,Phocon1_902389,Psicy2_2949
MCL6763	18	4	0Q4AB	S	NA	Galma1_136239,Galma1_137452,Galma1_141620,Galma1_143712,Galma1_144042,Galma1_144774,Galma1_145468,Galma1_145472,Galma1_145473,Galma1_160258,Galma1_254141,Galma1_255912,Galma1_918004,Galma1_919949,Galma1_1181105,Gymch1_1663468,Gymlu2_10958,Psicy2_7282
MCL7696	16	4	0Q3X4	S	NA	Crevar1_885245,Galma1_253585,Gymch1_1677835,Plucer1_846361,Plucer1_846373,Plucer1_846374,Plucer1_846375,Plucer1_846379,Plucer1_876043,Plucer1_901368,Plucer1_956746,Plucer1_962839,Plucer1_962840,Plucer1_963043,Plucer1_963059,Plucer1_963066
MCL7698	16	8	0Q3J4	S	NA	Crevar1_909245,Fibsp1_871378,Fibsp1_1047317,Galma1_225385,Galma1_1327451,Gymch1_1636534,Gymch1_1754065,Gymlu2_7158,Gymlu2_8896,Hypsu1_199083,Hypsu1_670318,Phocon1_995893,Psicy2_8357,Psicy2_9068,Psicy2_9725,Psicy2_12157
MCL7706	16	7	0Q3B1	S	NA	Crula1_670086,Crula1_670882,Crula1_725793,Crula1_727404,Crula1_727593,Crula1_735423,Crula1_766324,Cyastr2_1331410,Cyastr2_1424729,Galma1_134735,Galma1_209796,Gymch1_1664131,Gymlu2_9671,Phocon1_205019,Psicy2_4237,Psicy2_4238
MCL7726	16	4	0Q394	S	NA	Gymch1_1610294,Gymlu2_15137,Hypsu1_39058,Hypsu1_183886,Hypsu1_220158,Hypsu1_724975,Phocon1_800194,Phocon1_817344,Phocon1_818964,Phocon1_874135,Phocon1_891955,Phocon1_930448,Phocon1_930449,Phocon1_979533,Phocon1_990563,Phocon1_990574
MCL8043	15	4	0Q4GV	S	NA	Crevar1_733979,Crula1_619610,Cyastr2_1174922,Cyastr2_1178234,Cyastr2_1194177,Cyastr2_1239291,Cyastr2_1245951,Cyastr2_1254863,Cyastr2_1256338,Cyastr2_1257716,Cyastr2_1258330,Cyastr2_1259686,Cyastr2_1259690,Cyastr2_1260931,Plucer1_781493
MCL8044	15	9	0PYMT	S	NA	Crevar1_853559,Fibsp1_847329,Fibsp1_877756,Galma1_241511,Gymch1_1598462,Gymlu2_6088,Hypsu1_137577,Phocon1_770384,Plucer1_759230,Plucer1_837622,Plucer1_856210,Plucer1_895644,Plucer1_935809,Psicy2_2023,Psicy2_7948
MCL8341	14	5	unknown	unknown	unknown	Crula1_99658,Crula1_668963,Crula1_670822,Crula1_727355,Cyastr2_1365433,Cyastr2_1409722,Cyastr2_1541022,Cyastr2_1542075,Galma1_221036,Galma1_273212,Gymch1_281035,Gymch1_1664761,Gymlu2_6207,Gymlu2_13257
MCL8640	13	6	unknown	unknown	unknown	Crevar1_455782,Crevar1_841955,Crevar1_884785,Crevar1_901254,Galma1_160467,Galma1_216491,Gymch1_1709673,Gymlu2_10281,Hypsu1_46895,Hypsu1_46896,Hypsu1_206691,Psicy2_2963,Psicy2_2975
MCL8649	13	4	0PVGC	S	isoflavone reductase family protein	Crula1_613316,Crula1_615860,Crula1_679396,Crula1_689502,Crula1_738144,Cyastr2_837437,Cyastr2_1248072,Cyastr2_1333817,Cyastr2_1362784,Cyastr2_1428783,Gymch1_1328536,Gymch1_1677277,Gymlu2_15528
MCL8653	13	4	unknown	unknown	unknown	Crula1_687809,Cyastr2_145581,Cyastr2_146835,Cyastr2_477724,Cyastr2_477774,Cyastr2_477888,Cyastr2_1237068,Cyastr2_1422465,Cyastr2_1434554,Cyastr2_1539559,Galma1_877822,Galma1_877852,Psicy2_13469
MCL8664	13	4	0Q24A	S	UbiA prenyltransferase family	Cyastr2_1260934,Cyastr2_1260937,Cyastr2_1356342,Cyastr2_1432543,Cyastr2_1432560,Cyastr2_1432561,Cyastr2_1432565,Cyastr2_1437138,Cyastr2_1437204,Cyastr2_1459813,Galma1_583163,Gymch1_1544328,Gymlu2_14740
MCL8690	13	4	0PIJH	S	NA	Fibsp1_654585,Fibsp1_660738,Fibsp1_665139,Fibsp1_829621,Fibsp1_836378,Fibsp1_836380,Fibsp1_836385,Fibsp1_839390,Galma1_1239042,Galma1_1240123,Galma1_1240173,Gymch1_803930,Gymlu2_8333
MCL8992	12	8	0Q3YH	S	NA	Crevar1_865300,Crevar1_865310,Crevar1_897624,Crevar1_898105,Fibsp1_953984,Fibsp1_959913,Galma1_148649,Gymch1_1599779,Gymlu2_5622,Hypsu1_54344,Phocon1_937309,Plucer1_899775
MCL8997	12	5	0PQVX	E	glyoxalase bleomycin resistance protein	Crula1_639065,Crula1_645601,Cyastr2_1308602,Cyastr2_1314878,Cyastr2_1410731,Cyastr2_1410733,Cyastr2_1435340,Cyastr2_1548014,Galma1_78010,Gymch1_1663207,Gymch1_1785734,Gymlu2_11033
MCL9001	12	4	0PX8N	S	NA	Crula1_716899,Crula1_738093,Cyastr2_1301453,Cyastr2_1314028,Cyastr2_1370673,Cyastr2_1422275,Cyastr2_1463605,Gymch1_1064880,Gymch1_1689515,Gymch1_1689528,Gymlu2_5658,Gymlu2_6554
MCL9011	12	4	0Q45E	S	BTB/POZ domain	Cyastr2_1257290,Galma1_49237,Galma1_63245,Galma1_85228,Galma1_109535,Galma1_132620,Galma1_132623,Galma1_235186,Galma1_235195,Galma1_235199,Gymch1_1585386,Gymlu2_10620
MCL9015	12	7	0Q31W	S	NA	Cyastr2_1330064,Cyastr2_1364614,Galma1_225374,Galma1_246576,Gymch1_265357,Gymch1_398240,Gymlu2_2495,Phocon1_874437,Phocon1_882808,Phocon1_998755,Plucer1_846149,Psicy2_6620
MCL9041	12	4	0Q45E	S	BTB/POZ domain	Fibsp1_825261,Fibsp1_841158,Fibsp1_841752,Fibsp1_845676,Fibsp1_860118,Fibsp1_860119,Fibsp1_876176,Galma1_105104,Galma1_146439,Galma1_256033,Gymlu2_4088,Hypsu1_217461
MCL9061	12	5	0Q4F9	S	NA	Gymch1_1663288,Gymch1_1669611,Gymch1_1670686,Gymch1_1672576,Gymch1_1712431,Gymch1_1715363,Gymlu2_10220,Hypsu1_45729,Hypsu1_216029,Phocon1_935557,Psicy2_2210,Psicy2_12296
MCL9374	11	6	unknown	unknown	unknown	Crevar1_636025,Cyastr2_1170589,Cyastr2_1196026,Fibsp1_667424,Fibsp1_667968,Fibsp1_690215,Fibsp1_707505,Fibsp1_935477,Gymch1_878654,Gymlu2_14626,Plucer1_741151
MCL9381	11	5	0PI76	S	conserved hypothetical protein	Crevar1_759238,Crevar1_859059,Crevar1_885409,Crevar1_890667,Galma1_251524,Hypsu1_136419,Hypsu1_537762,Phocon1_886320,Psicy2_3112,Psicy2_14818,Psicy2_14838
MCL9383	11	4	unknown	unknown	unknown	Crevar1_778371,Crula1_569441,Fibsp1_662264,Fibsp1_670094,Fibsp1_692534,Fibsp1_699531,Fibsp1_699685,Fibsp1_701354,Fibsp1_740217,Fibsp1_744592,Plucer1_741244
MCL9389	11	4	0Q430	S	NA	Crevar1_853727,Galma1_238550,Galma1_1133402,Hypsu1_213236,Phocon1_711145,Phocon1_876788,Phocon1_883789,Phocon1_883792,Phocon1_883804,Phocon1_931174,Phocon1_996477
MCL9391	11	6	0Q3B1	S	NA	Crevar1_854456,Crula1_582127,Cyastr2_1248936,Cyastr2_1284054,Cyastr2_1309908,Cyastr2_1316598,Cyastr2_1363377,Galma1_76235,Galma1_1087002,Gymch1_1784890,Phocon1_881672
MCL9395	11	4	0PJU0	I	NRPS-like enzyme	Crula1_214647,Crula1_719499,Cyastr2_204684,Cyastr2_887302,Cyastr2_1248888,Cyastr2_1288470,Cyastr2_1288574,Cyastr2_1411496,Cyastr2_1511795,Hypsu1_215226,Phocon1_997232
MCL9400	11	4	0Q394	S	NA	Crula1_604353,Crula1_637076,Crula1_657512,Crula1_690534,Crula1_738538,Cyastr2_1174405,Cyastr2_1355746,Cyastr2_1409070,Galma1_44609,Galma1_253096,Phocon1_664704
MCL9406	11	5	0PHJA	E	GMC oxidoreductase	Crula1_659717,Crula1_693731,Crula1_693744,Crula1_769211,Cyastr2_1279533,Cyastr2_1392292,Cyastr2_1393405,Cyastr2_1523461,Galma1_144983,Gymch1_1592850,Gymlu2_7242
MCL9475	11	4	unknown	unknown	unknown	Galma1_145699,Galma1_145721,Galma1_145725,Galma1_145729,Galma1_160616,Galma1_256203,Galma1_931770,Galma1_931874,Gymch1_640793,Gymlu2_2184,Psicy2_3128
MCL9476	11	4	unknown	unknown	unknown	Galma1_145982,Gymch1_1667520,Gymch1_1667522,Gymch1_1668577,Gymch1_1669985,Gymch1_1706195,Gymch1_1707974,Gymch1_1709618,Gymch1_1711650,Gymlu2_3903,Hypsu1_54623
MCL9477	11	4	unknown	unknown	unknown	Galma1_147170,Galma1_148222,Galma1_160694,Galma1_162286,Galma1_206212,Galma1_215437,Gymch1_1690450,Gymlu2_11960,Psicy2_2878,Psicy2_14536,Psicy2_14545
MCL9483	11	5	0PP07	S	Heterokaryon incompatibility protein (HET)	Galma1_92808,Galma1_227276,Galma1_269136,Gymch1_1624989,Gymch1_1671156,Gymlu2_3918,Gymlu2_11763,Phocon1_505496,Phocon1_921190,Psicy2_5045,Psicy2_5972
MCL9485	11	4	0Q3MT	S	NA	Galma1_239065,Galma1_239069,Galma1_239070,Galma1_239072,Galma1_874254,Galma1_875141,Gymch1_684706,Gymch1_1681842,Gymlu2_3143,Gymlu2_3153,Psicy2_4361
MCL9792	10	5	0PMRC	L	Capsid protein (CA) is the structural component of the virus-like particle (VLP), forming the shell that encapsulates the retrotransposons dimeric RNA genome. The particles are assembled from trimer-clustered units and there are holes in the capsid shells that allow for the diffusion of macromolecules. CA has also nucleocapsid-like chaperone activity, promoting primer tRNA(i)-Met annealing to the…	Crevar1_735063,Crevar1_768658,Crevar1_769650,Cyastr2_1253829,Fibsp1_800149,Gymch1_1554061,Gymch1_1600487,Psicy2_3219,Psicy2_11655,Psicy2_12204
MCL9796	10	5	0PHHF	G	Pectinolytic enzymes consist of four classes of enzymes pectine lyase, polygalacturonase, pectin methylesterase and rhamnogalacturonase. Hydrolyzes alpha-D-galacturonopyranosyl- (1,2)-alpha-L-rhamnopyranosyl linkages in the backbone of the hairy regions of pectins	Crevar1_769819,Fibsp1_920053,Fibsp1_922760,Fibsp1_959410,Fibsp1_976721,Galma1_103315,Galma1_159997,Galma1_255018,Gymch1_1653590,Gymlu2_15554
MCL9806	10	6	unknown	unknown	unknown	Crevar1_872150,Crula1_707741,Fibsp1_790289,Fibsp1_934580,Hypsu1_45760,Phocon1_886215,Phocon1_925541,Phocon1_972690,Phocon1_979437,Psicy2_8159
MCL9815	10	4	unknown	unknown	unknown	Crula1_619609,Cyastr2_1181584,Cyastr2_1240330,Fibsp1_683666,Fibsp1_766867,Fibsp1_769574,Fibsp1_1011272,Galma1_44463,Galma1_48719,Galma1_48974
MCL9820	10	7	0PFV8	E	Permease	Crula1_684219,Cyastr2_1299429,Cyastr2_1355044,Cyastr2_1361124,Cyastr2_1375788,Galma1_155638,Gymch1_1692766,Gymlu2_4843,Hypsu1_38780,Phocon1_878237
MCL9824	10	5	0PHJA	E	GMC oxidoreductase	Crula1_725304,Crula1_756129,Cyastr2_1481635,Hypsu1_163371,Phocon1_853995,Phocon1_924060,Psicy2_3381,Psicy2_9214,Psicy2_9218,Psicy2_11351
MCL9901	10	4	0Q339	S	NA	Galma1_138554,Hypsu1_53481,Hypsu1_55211,Hypsu1_57310,Hypsu1_202604,Hypsu1_202605,Hypsu1_205609,Phocon1_901821,Psicy2_1096,Psicy2_8590
MCL9906	10	5	unknown	unknown	unknown	Galma1_208999,Galma1_229951,Gymch1_1672865,Hypsu1_58596,Plucer1_865160,Plucer1_906110,Plucer1_906173,Plucer1_906208,Plucer1_906217,Psicy2_12199
MCL10269	9	4	0Q3Y3	S	NA	Crula1_585717,Crula1_772932,Cyastr2_1252102,Cyastr2_1252131,Cyastr2_1254539,Cyastr2_1499905,Cyastr2_1529081,Phocon1_876827,Plucer1_898129
MCL10276	9	6	0PTV9	S	NA	Crula1_692246,Cyastr2_314794,Cyastr2_850881,Cyastr2_859802,Gymch1_1667857,Gymlu2_1434,Hypsu1_39549,Hypsu1_460725,Psicy2_6216
MCL10283	9	4	0Q4BW	S	NA	Crula1_736777,Galma1_156246,Galma1_267771,Galma1_279330,Hypsu1_59221,Hypsu1_91526,Hypsu1_207337,Phocon1_878591,Phocon1_878592
MCL10284	9	7	0Q394	S	NA	Crula1_740025,Gymch1_1778168,Gymlu2_13166,Hypsu1_46566,Phocon1_872318,Plucer1_793842,Plucer1_965317,Plucer1_965395,Psicy2_15834
MCL10302	9	5	0PY2U	S	Inherit from euNOG: synthase	Cyastr2_1326880,Cyastr2_1390800,Galma1_63556,Hypsu1_148365,Phocon1_971196,Psicy2_1316,Psicy2_6810,Psicy2_6811,Psicy2_7114
MCL10357	9	4	0Q31Z	S	NA	Fibsp1_663253,Galma1_15902,Hypsu1_102819,Psicy2_7503,Psicy2_9055,Psicy2_9456,Psicy2_10849,Psicy2_11378,Psicy2_15462
MCL10388	9	5	0Q4BD	S	NA	Galma1_21879,Galma1_139587,Gymch1_1548555,Gymch1_1693252,Gymlu2_12953,Hypsu1_53796,Hypsu1_150004,Hypsu1_152114,Phocon1_812119
MCL10398	9	5	unknown	unknown	unknown	Gymch1_1081475,Gymlu2_14743,Hypsu1_37518,Hypsu1_41595,Phocon1_479530,Phocon1_669630,Phocon1_878452,Psicy2_15246,Psicy2_15247
MCL10402	9	4	unknown	unknown	unknown	Gymch1_1600854,Gymlu2_11956,Hypsu1_210156,Psicy2_426,Psicy2_700,Psicy2_6069,Psicy2_6138,Psicy2_15733,Psicy2_15865
MCL10422	9	4	0Q4AW	S	NA	Hypsu1_33961,Phocon1_846274,Plucer1_95851,Plucer1_95884,Plucer1_95888,Plucer1_798904,Plucer1_879638,Plucer1_913976,Psicy2_4956
MCL10871	8	4	0Q3AH	S	Pfam:hATC	Crevar1_514406,Crevar1_767984,Crevar1_774023,Crevar1_804569,Cyastr2_1190532,Gymch1_1541473,Phocon1_784343,Phocon1_787304
MCL10883	8	4	0Q3TN	S	NA	Crevar1_846283,Crevar1_890428,Crevar1_903277,Hypsu1_42617,Phocon1_885448,Phocon1_997415,Phocon1_997417,Psicy2_10675
MCL10885	8	4	0PJVZ	C, H	FAD binding domain	Crevar1_850905,Crevar1_862174,Crevar1_863388,Galma1_213472,Gymch1_517428,Gymch1_1595143,Gymlu2_6906,Gymlu2_14059
MCL10895	8	6	0Q3QM	S	NA	Crevar1_897597,Crula1_634900,Galma1_145992,Galma1_232875,Galma1_256419,Gymch1_1688978,Gymlu2_8862,Phocon1_997103
MCL10910	8	7	0PFGF	E	Dehydrogenase	Crula1_637140,Crula1_749328,Gymch1_66847,Gymlu2_13164,Hypsu1_36471,Phocon1_934736,Plucer1_904333,Psicy2_15856
MCL10919	8	7	0PMBP	G	resistance protein	Crula1_707618,Cyastr2_1037521,Fibsp1_819686,Fibsp1_917287,Galma1_106085,Gymch1_1693084,Gymlu2_3035,Phocon1_796049
MCL10920	8	5	0Q3XX	S	NA	Crula1_715370,Crula1_736354,Cyastr2_368316,Cyastr2_1371883,Cyastr2_1375714,Galma1_138096,Plucer1_838110,Psicy2_3703
MCL10935	8	5	0PF8B	G, O	copper radical oxidase	Cyastr2_1199032,Galma1_145744,Galma1_223731,Gymch1_534366,Gymch1_1571945,Gymlu2_5120,Gymlu2_15489,Phocon1_934529
MCL10967	8	5	0PHH6	Q	Cytochrome p450	Cyastr2_1372964,Cyastr2_1393257,Cyastr2_1434280,Cyastr2_1492000,Galma1_250969,Hypsu1_44767,Phocon1_104862,Psicy2_10013
MCL11003	8	4	0PF97	G	Maltose permease	Fibsp1_782472,Fibsp1_833876,Fibsp1_918267,Fibsp1_1048689,Galma1_117120,Gymch1_1371924,Gymch1_1684615,Gymlu2_11212
MCL11038	8	7	0PH6M	G	Sugar (and other) transporter	Fibsp1_834588,Fibsp1_868870,Galma1_61792,Gymch1_1701423,Gymlu2_13527,Hypsu1_751468,Phocon1_873829,Psicy2_10873
MCL11057	8	6	0PF8B	G, O	copper radical oxidase	Galma1_137589,Galma1_154961,Galma1_229047,Gymch1_759692,Gymlu2_15045,Hypsu1_63891,Phocon1_938489,Psicy2_449
MCL11059	8	4	0Q3YC	S	NA	Galma1_141566,Galma1_144530,Galma1_148062,Galma1_148542,Gymch1_1672604,Gymlu2_14471,Gymlu2_15449,Hypsu1_59891
MCL11062	8	4	0PYCX	O	carbohydrate-binding module family 13 protein	Galma1_144264,Galma1_254409,Galma1_272265,Gymch1_1660861,Gymch1_1667234,Gymlu2_3085,Gymlu2_13511,Hypsu1_41168
MCL11064	8	4	0Q41P	S	NA	Galma1_144750,Galma1_144753,Galma1_144760,Hypsu1_42692,Hypsu1_216725,Hypsu1_769358,Phocon1_254416,Psicy2_990
MCL11570	7	5	0PNCJ	S	Caspase domain	Crevar1_260375,Galma1_77119,Galma1_147105,Galma1_160255,Gymch1_1711829,Gymlu2_15062,Psicy2_1774
MCL11572	7	6	0Q357	T	STYKc	Crevar1_302737,Crula1_656853,Cyastr2_1427545,Hypsu1_278504,Phocon1_765562,Phocon1_868356,Plucer1_842791
MCL11585	7	5	0PZ38	S	Inherit from NOG: transposon protein	Crevar1_766516,Crevar1_773867,Cyastr2_1434471,Fibsp1_770553,Hypsu1_114015,Hypsu1_133188,Plucer1_781483
MCL11603	7	4	0PXSN	S	Inherit from euNOG: MYND finger	Crevar1_853654,Crula1_723622,Cyastr2_244476,Cyastr2_1370030,Cyastr2_1413511,Cyastr2_1413515,Galma1_142456
MCL11610	7	5	0Q4BC	S	NA	Crevar1_859522,Galma1_440597,Gymch1_186407,Gymch1_1707389,Phocon1_916839,Phocon1_916841,Psicy2_11805
MCL11611	7	7	0Q3QM	S	NA	Crevar1_860677,Crula1_739070,Galma1_224653,Gymch1_1672837,Gymlu2_4399,Phocon1_876157,Plucer1_682159
MCL11615	7	4	0PU0F	S	NA	Crevar1_897435,Galma1_136184,Galma1_213556,Gymch1_1545664,Gymch1_1596244,Gymlu2_1063,Gymlu2_15398
MCL11631	7	4	unknown	unknown	unknown	Crula1_588860,Crula1_604088,Crula1_619282,Crula1_724504,Galma1_260341,Gymch1_1568903,Psicy2_4194
MCL11633	7	5	0PTNS	S	transposable element tc3 transposase	Crula1_611580,Cyastr2_1205212,Gymlu2_4360,Gymlu2_5040,Gymlu2_9241,Phocon1_774423,Psicy2_1848
MCL11643	7	5	0PRRW	I	Protein of unknown function (DUF2424)	Crula1_679363,Fibsp1_878483,Fibsp1_1040139,Fibsp1_1053265,Gymch1_1691735,Gymlu2_7486,Psicy2_6635
MCL11649	7	4	unknown	unknown	unknown	Crula1_714597,Crula1_725839,Crula1_737454,Crula1_738842,Galma1_159120,Gymch1_1691329,Gymlu2_16206
MCL11650	7	7	unknown	unknown	unknown	Crula1_715742,Cyastr2_1422356,Galma1_205125,Gymch1_1694474,Gymlu2_7196,Hypsu1_79865,Psicy2_5964
MCL11651	7	7	0PF8W	E	permease	Crula1_715966,Galma1_224077,Gymch1_1638222,Gymlu2_10996,Hypsu1_446195,Phocon1_896735,Psicy2_13138
MCL11655	7	6	0Q44V	T	other FunK1 protein kinase	Crula1_731934,Galma1_584049,Gymch1_1667730,Gymlu2_725,Gymlu2_5555,Phocon1_878848,Plucer1_845290
MCL11668	7	6	0PZY6	S	Contributes to surface hydrophobicity, which is important for processes such as association of hyphae in reproductive structures, dispersal of aerial spores and adhesion of pathogens to host structures	Cyastr2_1240308,Galma1_142657,Galma1_252313,Gymch1_1068642,Gymlu2_13502,Phocon1_879570,Psicy2_2622
MCL11693	7	4	unknown	unknown	unknown	Cyastr2_1423154,Cyastr2_1431067,Hypsu1_37817,Hypsu1_76045,Phocon1_870985,Psicy2_2824,Psicy2_15961
MCL11701	7	7	0PXD4	D	Pfam:DUF889	Cyastr2_1440704,Fibsp1_677359,Gymch1_1599801,Gymlu2_14886,Phocon1_897666,Plucer1_777848,Psicy2_4563
MCL11771	7	5	0PY2U	S	Inherit from euNOG: synthase	Fibsp1_768030,Fibsp1_943511,Gymch1_1688335,Gymlu2_15305,Phocon1_810276,Psicy2_6548,Psicy2_14111
MCL11775	7	5	0PNSB	S	Aspergillopepsin-2	Fibsp1_801017,Fibsp1_817531,Fibsp1_912759,Galma1_65656,Hypsu1_190140,Phocon1_133208,Psicy2_3110
MCL11816	7	4	unknown	unknown	unknown	Galma1_78940,Galma1_96391,Galma1_253228,Galma1_1328802,Gymch1_1657559,Gymlu2_8654,Hypsu1_173356
MCL11823	7	4	0Q3XD	S	NA	Galma1_139119,Galma1_246286,Galma1_253670,Galma1_428690,Hypsu1_39384,Phocon1_872998,Psicy2_5050
MCL11829	7	4	unknown	unknown	unknown	Galma1_141769,Galma1_247309,Gymlu2_6311,Hypsu1_45335,Hypsu1_69981,Phocon1_880064,Phocon1_921953
MCL11835	7	4	unknown	unknown	unknown	Galma1_144777,Galma1_145945,Galma1_148361,Galma1_216030,Gymch1_1678589,Gymlu2_6792,Psicy2_14806
MCL11836	7	4	unknown	unknown	unknown	Galma1_145496,Galma1_145497,Gymch1_1671201,Gymlu2_3826,Gymlu2_3827,Psicy2_3599,Psicy2_13613
MCL11841	7	4	0PUP5	C	Aldehyde dehydrogenase	Galma1_151449,Gymch1_1713272,Gymlu2_2833,Psicy2_7943,Psicy2_7944,Psicy2_7956,Psicy2_12118
MCL11851	7	6	0Q3KD	S	NA	Galma1_239042,Galma1_239043,Gymch1_1698683,Gymlu2_12208,Hypsu1_830333,Phocon1_936775,Psicy2_4360
MCL11861	7	4	0Q31F	S	NA	Galma1_76281,Galma1_278851,Galma1_282293,Galma1_420148,Gymch1_1693792,Gymlu2_4427,Psicy2_7185
MCL11869	7	4	0Q43A	S	NA	Galma1_81925,Gymch1_1568799,Gymch1_1591323,Gymch1_1596043,Gymlu2_11281,Gymlu2_12972,Psicy2_1850
MCL11876	7	4	unknown	unknown	unknown	Gymch1_1672271,Gymch1_1672499,Gymlu2_15725,Phocon1_819685,Plucer1_842893,Plucer1_864607,Plucer1_902511
MCL12496	6	4	0QAJK	S	NA	Crevar1_233828,Crevar1_879284,Crevar1_889072,Gymch1_1687617,Gymlu2_5888,Psicy2_5197
MCL12498	6	6	0PH2K	A	RNA helicase	Crevar1_339178,Cyastr2_1386945,Fibsp1_16777,Galma1_56989,Phocon1_462411,Plucer1_759014
MCL12523	6	5	unknown	unknown	unknown	Crevar1_834240,Galma1_272226,Gymch1_911848,Gymlu2_3287,Gymlu2_15501,Hypsu1_48974
MCL12546	6	4	0PT84	S	Inherit from COG: Thioesterase	Crevar1_905488,Galma1_222496,Galma1_241387,Galma1_241390,Gymch1_1214749,Gymlu2_8609
MCL12570	6	5	0Q33Z	S	NA	Crula1_635563,Fibsp1_788722,Fibsp1_941672,Gymch1_1632170,Gymlu2_2849,Hypsu1_66404
MCL12572	6	4	0PIT4	S	epoxide hydrolase	Crula1_650801,Cyastr2_1240112,Cyastr2_1353225,Cyastr2_1423980,Phocon1_165614,Psicy2_4399
MCL12577	6	5	unknown	unknown	unknown	Crula1_670400,Crula1_727923,Galma1_1326499,Gymch1_885729,Gymlu2_14477,Psicy2_10412
MCL12579	6	5	0PGVS	C	oxidoreductase, zinc-binding dehydrogenase family	Crula1_678153,Cyastr2_1424846,Gymch1_1691812,Gymlu2_6484,Psicy2_2802,Psicy2_6115
MCL12582	6	4	0PHET	Q	Cytochrome p450	Crula1_684779,Cyastr2_1290018,Cyastr2_1366432,Hypsu1_39547,Hypsu1_163027,Phocon1_886044
MCL12589	6	6	0PUNV	S	Transmembrane amino acid transporter protein	Crula1_710842,Cyastr2_1536029,Fibsp1_855936,Hypsu1_131790,Phocon1_158997,Plucer1_953408
MCL12591	6	4	0Q45K	S	NA	Crula1_711808,Hypsu1_34644,Phocon1_936356,Plucer1_605854,Plucer1_843712,Plucer1_905600
MCL12592	6	6	0PTV9	S	NA	Crula1_712464,Cyastr2_1413076,Gymch1_1714677,Hypsu1_201929,Phocon1_929377,Plucer1_834639
MCL12596	6	5	0PQBJ	S	YqcI/YcgG family	Crula1_725394,Fibsp1_927155,Fibsp1_1044482,Galma1_230171,Gymch1_1656793,Gymlu2_7332
MCL12599	6	5	0PKJ5	Q	short chain dehydrogenase	Crula1_729463,Cyastr2_1254225,Cyastr2_1392887,Gymch1_1622202,Gymlu2_11715,Hypsu1_60468
MCL12622	6	4	0Q008	S	NA	Cyastr2_1247881,Cyastr2_1362282,Cyastr2_1505958,Gymch1_1693051,Gymlu2_7575,Psicy2_3486
MCL12623	6	5	0PN7F	Q	Cytochrome p450	Cyastr2_1251194,Galma1_255863,Gymch1_1701602,Gymch1_1789302,Gymlu2_10519,Psicy2_6255
MCL12647	6	5	0PTTW	C, G	UDP-glucoronosyl and UDP-glucosyl transferase	Cyastr2_1333559,Cyastr2_1505714,Fibsp1_881855,Gymch1_1688328,Gymlu2_15322,Phocon1_880884
MCL12692	6	4	0Q3DZ	S	MYND finger	Fibsp1_945612,Fibsp1_1037968,Galma1_146824,Galma1_216173,Gymch1_1689906,Gymlu2_1402
MCL12702	6	4	0PGKK	G	Endo-1,3-beta-glucanase	Fibsp1_1042446,Fibsp1_1050470,Fibsp1_1050471,Gymch1_1584230,Gymlu2_10998,Plucer1_828747
MCL12740	6	4	0PKAR	D	Inherit from KOG: DNA helicase	Fibsp1_665329,Fibsp1_672657,Fibsp1_688333,Galma1_38638,Phocon1_767788,Plucer1_747673
MCL12751	6	4	0PXBF	S	NA	Fibsp1_703170,Fibsp1_912280,Galma1_55146,Galma1_1359427,Gymch1_1708804,Gymlu2_11440
MCL12810	6	4	0Q3RT	S	NA	Galma1_75822,Galma1_127627,Galma1_230017,Gymch1_1701626,Gymlu2_10701,Psicy2_11480
MCL12813	6	4	unknown	unknown	unknown	Galma1_1341997,Gymch1_1713553,Gymch1_1714494,Gymlu2_6353,Hypsu1_59027,Hypsu1_66982
MCL12818	6	4	0PIWZ	S	Peroxidase, family 2	Galma1_77292,Galma1_77331,Galma1_1355151,Gymch1_724319,Gymlu2_2856,Phocon1_893896
MCL12826	6	4	0PGH3	S	HET domain protein	Galma1_140583,Hypsu1_79586,Phocon1_883120,Phocon1_897796,Phocon1_935502,Psicy2_10685
MCL12838	6	4	unknown	unknown	unknown	Galma1_148543,Gymch1_1715556,Gymlu2_3168,Gymlu2_8253,Gymlu2_12599,Phocon1_932935
MCL12839	6	5	0Q339	S	NA	Galma1_148611,Gymch1_1547300,Gymch1_1671454,Gymlu2_3595,Phocon1_730084,Psicy2_8599
MCL12847	6	4	unknown	unknown	unknown	Galma1_160763,Galma1_242864,Gymch1_1075077,Gymch1_1699798,Gymlu2_5451,Phocon1_934553
MCL12850	6	5	0Q34B	S	NA	Galma1_214468,Gymlu2_5921,Gymlu2_6613,Hypsu1_57688,Phocon1_817740,Plucer1_904104
MCL12852	6	5	0PJRS	T	developmental regulator flbA	Galma1_222866,Gymch1_1641073,Gymlu2_4202,Hypsu1_39616,Hypsu1_68936,Phocon1_933219
MCL12853	6	6	0PHCG	S	NA	Galma1_237259,Gymch1_1637636,Gymlu2_2322,Hypsu1_46029,Phocon1_880670,Psicy2_1747
MCL12854	6	5	0PNIT	G	glycoside hydrolase family 16 protein	Galma1_237520,Galma1_258371,Gymch1_1701362,Gymlu2_12121,Hypsu1_41008,Psicy2_14403
MCL12865	6	5	0Q41P	S	NA	Galma1_271046,Gymch1_1688972,Gymlu2_4267,Plucer1_155995,Psicy2_11307,Psicy2_11308
MCL12869	6	4	0Q3C5	S	NA	Galma1_41409,Gymch1_1585069,Gymch1_1593721,Gymlu2_7894,Phocon1_761742,Phocon1_762895
MCL12871	6	6	unknown	unknown	unknown	Galma1_521399,Gymch1_1692659,Gymlu2_2435,Hypsu1_56311,Phocon1_452297,Psicy2_13336
MCL12874	6	4	unknown	unknown	unknown	Galma1_617279,Galma1_617580,Gymch1_1667129,Gymch1_1689089,Gymlu2_3425,Hypsu1_35977
MCL12879	6	4	0Q3HW	S	NA	Galma1_869696,Gymch1_605896,Gymlu2_11622,Psicy2_6482,Psicy2_7495,Psicy2_9933
MCL12885	6	4	0PJG6	Q	Cytochrome p450	Gymch1_1593086,Hypsu1_33010,Hypsu1_176503,Hypsu1_524598,Phocon1_839374,Psicy2_9205
MCL12888	6	4	0PG9Q	G	multidrug resistance transporter	Gymch1_1641714,Gymlu2_3924,Hypsu1_43203,Phocon1_874693,Phocon1_880348,Phocon1_891663
MCL12902	6	4	0Q48C	S	NA	Gymch1_1715500,Gymlu2_1962,Gymlu2_10417,Hypsu1_199591,Hypsu1_208298,Phocon1_895302
MCL12906	6	4	unknown	unknown	unknown	Gymch1_495692,Gymlu2_1743,Hypsu1_37884,Hypsu1_47453,Hypsu1_85499,Phocon1_928471
MCL13719	5	5	unknown	unknown	unknown	Crevar1_204155,Galma1_697464,Gymch1_1364717,Hypsu1_31624,Phocon1_30460
MCL13749	5	5	0PHRD	A	factor ATP-dependent RNA helicase PRP16	Crevar1_773474,Crula1_591549,Cyastr2_1230376,Fibsp1_726178,Hypsu1_127853
MCL13753	5	4	0PZDD	S	NA	Crevar1_778902,Galma1_81674,Gymch1_1563107,Plucer1_719677,Plucer1_780589
MCL13754	5	5	0Q31Z	S	NA	Crevar1_783508,Galma1_483487,Gymch1_1199703,Gymlu2_15800,Psicy2_7445
MCL13755	5	4	0Q3Q4	S	NA	Crevar1_796037,Cyastr2_1392515,Gymch1_1624076,Plucer1_929677,Plucer1_940552
MCL13757	5	5	0PPBS	S	NA	Crevar1_815371,Galma1_230082,Gymch1_1696366,Gymlu2_12623,Psicy2_15439
MCL13785	5	4	unknown	unknown	unknown	Crevar1_852462,Cyastr2_1368486,Cyastr2_1379567,Galma1_254586,Phocon1_877697
MCL13787	5	4	unknown	unknown	unknown	Crevar1_853947,Crevar1_861364,Cyastr2_1246295,Phocon1_939052,Psicy2_749
MCL13790	5	4	unknown	unknown	unknown	Crevar1_855975,Gymch1_190920,Gymlu2_4602,Phocon1_879308,Phocon1_886280
MCL13791	5	5	0Q4F7	S	NA	Crevar1_857112,Galma1_1062899,Hypsu1_218282,Phocon1_880057,Plucer1_882943
MCL13798	5	5	0Q48H	S	NA	Crevar1_860447,Crula1_141081,Galma1_154297,Gymch1_373682,Gymlu2_13797
MCL13799	5	5	0PI76	S	conserved hypothetical protein	Crevar1_863852,Galma1_126825,Gymch1_1624413,Gymlu2_3802,Hypsu1_573677
MCL13802	5	5	0PJG6	Q	Cytochrome p450	Crevar1_868202,Cyastr2_1356384,Galma1_99443,Gymch1_1778046,Gymlu2_14738
MCL13807	5	5	0PS8F	S	NA	Crevar1_894003,Galma1_155537,Gymch1_1697594,Gymlu2_14979,Phocon1_899024
MCL13821	5	5	0PG41	P	ankyrin repeat protein	Crula1_171075,Gymch1_938180,Gymlu2_6860,Phocon1_488264,Plucer1_835323
MCL13822	5	5	unknown	unknown	unknown	Crula1_236509,Fibsp1_864688,Gymch1_1593382,Hypsu1_219446,Phocon1_816724
MCL13826	5	4	0PHMS	G	transporter	Crula1_363783,Crula1_689477,Galma1_137724,Gymch1_1695139,Gymlu2_3923
MCL13838	5	5	0PZDD	S	NA	Crula1_583987,Fibsp1_767752,Hypsu1_194556,Plucer1_723299,Psicy2_2073
MCL13843	5	5	unknown	unknown	unknown	Crula1_611537,Cyastr2_1242035,Gymch1_1551076,Phocon1_768506,Plucer1_744742
MCL13874	5	4	0PFCV	E, G	DUF6 domain protein	Crula1_683659,Crula1_683662,Galma1_252285,Gymch1_1595616,Gymlu2_4367
MCL13880	5	4	0Q41P	S	NA	Crula1_687799,Gymch1_1664580,Gymlu2_1870,Plucer1_503746,Plucer1_862990
MCL13884	5	5	0PRSS	M	GNAT family N-acetyltransferase	Crula1_690057,Cyastr2_1298297,Galma1_113445,Gymch1_1701729,Gymlu2_5995
MCL13885	5	4	0PGD9	O	ATPase family associated with various cellular activities (AAA)	Crula1_690450,Cyastr2_1502769,Hypsu1_41682,Plucer1_855545,Plucer1_894881
MCL13891	5	4	0PQGF	S	Inherit from COG: Hydrolase	Crula1_700396,Fibsp1_876114,Fibsp1_876127,Galma1_137681,Plucer1_761864
MCL13895	5	4	0PFD1	C	citrate synthase	Crula1_715550,Crula1_750898,Galma1_215099,Gymch1_1709267,Gymlu2_13056
MCL13899	5	5	0Q46I	S	NA	Crula1_722897,Cyastr2_1409257,Galma1_821529,Gymch1_1135035,Gymlu2_4177
MCL13903	5	4	0Q394	S	NA	Crula1_725284,Hypsu1_45240,Phocon1_860979,Plucer1_205763,Plucer1_846517
MCL13911	5	5	unknown	unknown	unknown	Crula1_738796,Galma1_227279,Gymch1_1682020,Gymlu2_13294,Psicy2_15554
MCL13939	5	4	0PJQW	Q	Cytochrome p450	Cyastr2_1242462,Cyastr2_1242833,Galma1_99454,Gymch1_1785707,Gymlu2_14729
MCL13949	5	4	0Q3B1	S	NA	Cyastr2_1305169,Gymch1_1501630,Gymlu2_6503,Psicy2_2808,Psicy2_3620
MCL13970	5	4	0PI4D	E	Choline dehydrogenase	Cyastr2_1332016,Hypsu1_620461,Hypsu1_620955,Phocon1_66170,Psicy2_24
MCL14013	5	5	unknown	unknown	unknown	Cyastr2_1414992,Galma1_251993,Gymch1_1699383,Gymlu2_1385,Psicy2_744
MCL14033	5	5	0Q3BD	S	NA	Cyastr2_185335,Gymch1_209855,Gymlu2_2514,Hypsu1_1005282,Phocon1_151545
MCL14034	5	4	0Q319	S	NA	Cyastr2_386597,Hypsu1_104407,Phocon1_815331,Psicy2_8396,Psicy2_13167
MCL14268	5	4	0Q446	S	NA	Fibsp1_915860,Gymch1_1668814,Gymlu2_5793,Gymlu2_11088,Plucer1_894272
MCL14270	5	5	0PPGR	Q	2OG-Fe(II) oxygenase superfamily	Fibsp1_937273,Gymch1_1695132,Gymlu2_3915,Hypsu1_55015,Phocon1_828733
MCL14284	5	4	unknown	unknown	unknown	Galma1_1147848,Gymch1_1672687,Gymch1_1716107,Gymlu2_10561,Phocon1_815019
MCL14286	5	4	0QB9M	S	NACHT domain	Galma1_452508,Galma1_1170378,Gymch1_217337,Hypsu1_1074225,Psicy2_11191
MCL14288	5	5	0PFJG	G	(Mfs) transporter	Galma1_1194926,Gymch1_1076447,Gymlu2_10044,Hypsu1_140706,Phocon1_807792
MCL14294	5	4	0Q4AF	S	NA	Galma1_1243874,Gymch1_1707735,Gymlu2_14810,Psicy2_14559,Psicy2_14575
MCL14298	5	5	0PYQU	S	NA	Galma1_1272901,Gymch1_1692722,Gymlu2_10986,Phocon1_922771,Psicy2_14931
MCL14327	5	4	0PG64	G	C-3 sterol dehydrogenase	Galma1_137297,Gymch1_1698220,Gymch1_1698223,Gymlu2_7978,Hypsu1_220332
MCL14329	5	5	0PHET	Q	Cytochrome p450	Galma1_137685,Gymch1_1576968,Gymlu2_15327,Phocon1_837435,Psicy2_14105
MCL14332	5	4	unknown	unknown	unknown	Galma1_139613,Gymch1_1696308,Gymlu2_6465,Psicy2_1871,Psicy2_9199
MCL14333	5	5	0Q31Z	S	NA	Galma1_140546,Gymch1_265403,Gymlu2_2501,Phocon1_925186,Psicy2_14096
MCL14342	5	5	unknown	unknown	unknown	Galma1_144028,Gymch1_1703186,Gymlu2_7287,Phocon1_897237,Psicy2_9351
MCL14365	5	4	0PU0F	S	NA	Galma1_208065,Gymch1_1578594,Gymch1_1664138,Gymlu2_3649,Plucer1_902775
MCL14373	5	4	0Q3UC	S	NA	Galma1_217423,Gymch1_1598908,Hypsu1_209854,Hypsu1_209895,Phocon1_939839
MCL14379	5	5	0PKDI	S	)-reductase	Galma1_223500,Gymch1_1588794,Gymlu2_13272,Hypsu1_174162,Phocon1_879104
MCL14402	5	4	unknown	unknown	unknown	Galma1_280719,Gymch1_1371297,Gymlu2_8310,Hypsu1_72725,Hypsu1_213031
MCL14403	5	5	unknown	unknown	unknown	Galma1_324392,Gymch1_20380,Gymlu2_14677,Hypsu1_32668,Psicy2_14516
MCL14419	5	4	0Q369	S	ZnF_C2HC	Gymch1_1537665,Gymlu2_7821,Hypsu1_97899,Hypsu1_126809,Phocon1_771205
MCL14420	5	4	0PUFB	S	NA	Gymch1_1544424,Hypsu1_1074013,Hypsu1_1078040,Phocon1_775626,Plucer1_741022
MCL14432	5	4	0PJ6I	Q	Cytochrome p450	Gymch1_1606523,Gymlu2_15307,Phocon1_922438,Psicy2_5700,Psicy2_8382
MCL14434	5	5	unknown	unknown	unknown	Gymch1_1660490,Gymlu2_6168,Hypsu1_66932,Phocon1_884752,Psicy2_2520
MCL14449	5	4	0Q43K	S	NA	Gymch1_1710803,Gymlu2_15902,Hypsu1_91554,Phocon1_603567,Phocon1_920423
MCL15636	4	4	0Q4EU	S	NA	Crevar1_162875,Gymch1_812844,Gymlu2_8621,Phocon1_875363
MCL15638	4	4	unknown	unknown	unknown	Crevar1_200434,Galma1_242654,Gymch1_261313,Gymlu2_459
MCL15652	4	4	0Q3PP	S	NA	Crevar1_366683,Galma1_705230,Gymlu2_4119,Psicy2_7954
MCL15685	4	4	0PTW1	S	NA	Crevar1_734389,Galma1_231366,Gymch1_1538511,Gymlu2_8453
MCL15691	4	4	0PKAU	M	ankyrin repeat protein	Crevar1_772386,Fibsp1_655394,Phocon1_908921,Psicy2_7693
MCL15692	4	4	unknown	unknown	unknown	Crevar1_773595,Galma1_147471,Gymch1_586176,Gymlu2_15115
MCL15697	4	4	0PG34	Q	Cytochrome p450	Crevar1_777073,Crula1_707591,Cyastr2_1545597,Hypsu1_217612
MCL15703	4	4	0Q37E	O	IBR	Crevar1_786403,Galma1_63037,Hypsu1_62558,Phocon1_609099
MCL15705	4	4	unknown	unknown	unknown	Crevar1_790178,Crula1_620402,Phocon1_777055,Plucer1_740109
MCL15708	4	4	0PN7F	Q	Cytochrome p450	Crevar1_805748,Crula1_706612,Phocon1_931360,Psicy2_3306
MCL15710	4	4	0PNNP	G	Glycoside hydrolase	Crevar1_816712,Crula1_710659,Cyastr2_1428007,Plucer1_401400
MCL15743	4	4	unknown	unknown	unknown	Crevar1_842227,Crula1_735500,Hypsu1_792007,Phocon1_874142
MCL15754	4	4	0Q09W	G	NA	Crevar1_849270,Crula1_618962,Fibsp1_944469,Plucer1_810416
MCL15777	4	4	0PSBM	S	phosphoglycerate mutase family protein	Crevar1_859845,Crula1_729265,Galma1_249697,Phocon1_884401
MCL15784	4	4	0Q3FR	S	NA	Crevar1_861954,Fibsp1_1039369,Gymch1_1669053,Gymlu2_7791
MCL15785	4	4	0PWK7	V	Beta-lactamase	Crevar1_863633,Crula1_599179,Cyastr2_1242256,Plucer1_400207
MCL15791	4	4	unknown	unknown	unknown	Crevar1_882479,Galma1_277509,Gymch1_1664600,Gymlu2_454
MCL15801	4	4	unknown	unknown	unknown	Crevar1_896172,Galma1_258144,Gymch1_1661535,Gymlu2_10598
MCL15806	4	4	unknown	unknown	unknown	Crevar1_900109,Galma1_136300,Gymch1_1663863,Gymlu2_8790
MCL15833	4	4	unknown	unknown	unknown	Crula1_56237,Cyastr2_1361940,Fibsp1_725796,Plucer1_850517
MCL15853	4	4	0PN30	S	conserved hypothetical protein	Crula1_615587,Cyastr2_1389028,Fibsp1_685650,Phocon1_833912
MCL15854	4	4	0Q3N0	Q	Cytochrome P450	Crula1_618244,Cyastr2_1234239,Galma1_93497,Phocon1_873711
MCL15882	4	4	0QD93	S	LysM domain	Crula1_670041,Galma1_87600,Plucer1_840792,Psicy2_18
MCL15886	4	4	0PZMP	S	Conidiation protein 6	Crula1_671370,Gymch1_1665965,Gymlu2_10918,Psicy2_10609
MCL15893	4	4	0Q38K	T	Protein phosphatase 2C	Crula1_673261,Cyastr2_1301818,Fibsp1_719579,Plucer1_509683
MCL15911	4	4	0PI86	G	Glyco_18	Crula1_700680,Galma1_237588,Plucer1_623207,Psicy2_12
MCL15916	4	4	0PFVB	G	Mannosyl-oligosaccharide 1,2-alpha-mannosidase	Crula1_711860,Galma1_259456,Gymch1_1694279,Gymlu2_5045
MCL15922	4	4	0Q3XD	S	NA	Crula1_723221,Cyastr2_1541160,Gymch1_1791530,Gymlu2_3647
MCL15924	4	4	0PK7N	S	NA	Crula1_727356,Cyastr2_1328707,Hypsu1_41683,Plucer1_836341
MCL15929	4	4	0PR21	Q	to short-chain dehydrogenase reductase SDR	Crula1_735743,Cyastr2_1347296,Hypsu1_49642,Phocon1_930126
MCL15935	4	4	0PHH6	Q	Cytochrome p450	Crula1_739345,Galma1_106087,Gymch1_166441,Gymlu2_3030
MCL15936	4	4	0PN36	Q	short chain dehydrogenase	Crula1_747752,Cyastr2_1240690,Hypsu1_67465,Phocon1_813553
MCL15938	4	4	0PGJ9	F	DUF323 domain-containing protein	Crula1_748941,Cyastr2_1349619,Galma1_258766,Psicy2_15316
MCL15998	4	4	0Q34F	S	O-methyltransferase	Cyastr2_1253797,Hypsu1_145199,Phocon1_858398,Psicy2_419
MCL16014	4	4	0PTV9	S	NA	Cyastr2_1313121,Galma1_245760,Gymch1_1692049,Gymlu2_10823
MCL16022	4	4	0PJ6I	Q	Cytochrome p450	Cyastr2_1326321,Galma1_250338,Gymch1_1755552,Gymlu2_14741
MCL16083	4	4	0PJYW	G	tyrosinase	Cyastr2_1356295,Fibsp1_937346,Plucer1_832465,Psicy2_11086
MCL16084	4	4	0PG5T	H	geranylgeranyl	Cyastr2_1356343,Galma1_123871,Gymch1_1657135,Gymlu2_14739
MCL16085	4	4	0PHDJ	Q	Dehydrogenase	Cyastr2_1356382,Galma1_250342,Gymch1_1654024,Gymlu2_14725
MCL16112	4	4	0PKJ5	Q	short chain dehydrogenase	Cyastr2_1372700,Galma1_250346,Gymch1_1778047,Gymlu2_14742
MCL16120	4	4	unknown	unknown	unknown	Cyastr2_1390588,Fibsp1_820304,Plucer1_892502,Psicy2_11091
MCL16132	4	4	0PJUM	G	conserved hypothetical protein	Cyastr2_1425448,Fibsp1_736910,Plucer1_758232,Psicy2_11487
MCL16150	4	4	0Q3HW	S	NA	Cyastr2_1539017,Gymch1_1646309,Gymlu2_14478,Hypsu1_571610
MCL16331	4	4	0PU0R	S	Domain of unknown function (DUF3328)	Fibsp1_523723,Gymch1_1607230,Gymlu2_7351,Hypsu1_66406
MCL16377	4	4	unknown	unknown	unknown	Fibsp1_731539,Galma1_231276,Gymch1_1646833,Gymlu2_3499
MCL16408	4	4	0PKBE	Q	Short chain dehydrogenase	Fibsp1_833741,Galma1_269439,Gymch1_1586706,Gymlu2_3620
MCL16539	4	4	0Q3KD	S	NA	Fibsp1_957854,Gymch1_1193071,Gymlu2_6414,Hypsu1_45803
MCL16548	4	4	0Q4A1	S	NA	Galma1_1052126,Gymlu2_8669,Hypsu1_58002,Phocon1_878319
MCL16550	4	4	unknown	unknown	unknown	Galma1_1067537,Gymch1_277653,Gymlu2_11477,Hypsu1_908615
MCL16562	4	4	0Q44P	S	NA	Galma1_1134148,Gymch1_1699344,Gymlu2_14402,Psicy2_7140
MCL16568	4	4	unknown	unknown	unknown	Galma1_1152028,Hypsu1_54481,Phocon1_990192,Plucer1_899861
MCL16581	4	4	0Q3KD	S	NA	Galma1_1273040,Gymch1_1192962,Plucer1_903298,Psicy2_6114
MCL16608	4	4	unknown	unknown	unknown	Galma1_136220,Gymch1_1690705,Gymlu2_16022,Psicy2_13280
MCL16631	4	4	unknown	unknown	unknown	Galma1_142621,Gymch1_1669009,Gymlu2_4928,Psicy2_6252
MCL16638	4	4	0Q4GG	S	NA	Galma1_143781,Hypsu1_67124,Phocon1_930845,Psicy2_6665
MCL16651	4	4	0Q3XQ	S	NA	Galma1_146554,Gymch1_1671892,Gymlu2_6466,Psicy2_8262
MCL16657	4	4	0Q3B1	S	NA	Galma1_147976,Gymch1_1677282,Gymlu2_3693,Psicy2_12674
MCL16667	4	4	0Q3XD	S	NA	Galma1_152664,Gymch1_1694236,Gymlu2_7252,Psicy2_5044
MCL16680	4	4	unknown	unknown	unknown	Galma1_159649,Gymch1_1711688,Gymlu2_6342,Psicy2_4188
MCL16683	4	4	0Q3B1	S	NA	Galma1_160723,Gymch1_1692484,Gymlu2_6794,Psicy2_14801
MCL16689	4	4	unknown	unknown	unknown	Galma1_209120,Gymch1_1665649,Gymlu2_11266,Phocon1_871715
MCL16693	4	4	unknown	unknown	unknown	Galma1_211824,Gymch1_587297,Gymlu2_1638,Psicy2_1741
MCL16696	4	4	unknown	unknown	unknown	Galma1_214104,Gymch1_1666672,Gymlu2_8528,Psicy2_555
MCL16707	4	4	0Q48N	S	NA	Galma1_225242,Gymch1_400758,Gymlu2_10927,Psicy2_6638
MCL16714	4	4	unknown	unknown	unknown	Galma1_229477,Gymch1_939897,Gymlu2_4260,Psicy2_11321
MCL16716	4	4	0PR3Z	O	Peptidyl-prolyl cis-trans isomerase	Galma1_231080,Gymch1_1704159,Gymlu2_2032,Psicy2_3790
MCL16731	4	4	0Q3XD	S	NA	Galma1_246254,Gymch1_548886,Gymlu2_9638,Psicy2_6483
MCL16732	4	4	0Q3KD	S	NA	Galma1_246763,Hypsu1_1029060,Phocon1_237970,Psicy2_10794
MCL16734	4	4	unknown	unknown	unknown	Galma1_248192,Gymch1_1785053,Gymlu2_10709,Psicy2_317
MCL16735	4	4	unknown	unknown	unknown	Galma1_249046,Gymch1_1660765,Gymlu2_14232,Hypsu1_74780
MCL16741	4	4	0Q436	S	NA	Galma1_252945,Gymch1_1693340,Gymlu2_2513,Psicy2_4774
MCL16750	4	4	0PNIT	G	glycoside hydrolase family 16 protein	Galma1_256233,Gymch1_1687078,Gymlu2_1972,Psicy2_5956
MCL16752	4	4	unknown	unknown	unknown	Galma1_259275,Gymch1_1414117,Gymlu2_9258,Phocon1_918496
MCL16753	4	4	unknown	unknown	unknown	Galma1_262796,Gymch1_1160872,Gymlu2_3136,Hypsu1_31544
MCL16756	4	4	0Q3XD	S	NA	Galma1_271918,Gymch1_1211681,Gymlu2_1658,Hypsu1_37463
MCL16759	4	4	0PYAI	S	NA	Galma1_277685,Gymch1_1136678,Gymlu2_14959,Hypsu1_87372
MCL16766	4	4	unknown	unknown	unknown	Galma1_374999,Gymch1_1685365,Gymlu2_12705,Hypsu1_34044
MCL16769	4	4	0PNCJ	S	Caspase domain	Galma1_42619,Gymch1_1614149,Gymlu2_15074,Phocon1_298672
MCL16770	4	4	0Q4HH	S	NA	Galma1_458417,Hypsu1_43102,Phocon1_921979,Psicy2_14938
MCL16773	4	4	unknown	unknown	unknown	Galma1_54809,Gymch1_1580798,Gymlu2_3934,Phocon1_101053
MCL16775	4	4	unknown	unknown	unknown	Galma1_559976,Gymch1_1707848,Gymlu2_289,Psicy2_8682
MCL16780	4	4	unknown	unknown	unknown	Galma1_689340,Gymch1_408425,Gymlu2_8753,Psicy2_5850
MCL16784	4	4	0PM2G	O	PPIases accelerate the folding of proteins (By similarity)	Galma1_762213,Gymch1_1688136,Gymlu2_13701,Psicy2_9216
MCL16788	4	4	unknown	unknown	unknown	Galma1_810924,Gymch1_1788685,Gymlu2_1669,Psicy2_15634
MCL16802	4	4	0PQVR	L	Inherit from KOG: transposon protein	Gymch1_1550765,Gymlu2_3296,Phocon1_763492,Plucer1_729736
MCL16857	4	4	0Q38B	S	NA	Gymch1_1695288,Gymlu2_4335,Hypsu1_569376,Phocon1_398913
MCL16876	4	4	0PYQ5	S	NA	Gymch1_1712922,Gymlu2_3715,Phocon1_936502,Psicy2_11092
MCL16885	4	4	unknown	unknown	unknown	Gymch1_1788583,Gymlu2_14723,Hypsu1_45298,Phocon1_871722

## Sheet: ECM unique genes
Supplemental Data 7: Homolog groups exlusive to 2 or more ectomycorrhizal Agaricales
Homolog group	Genes	Taxa	Consensus fuNOG	COG category	fuNOG annotation	Sequences
MCL6742	18	2	0PGPZ	L	to reverse transcriptase	Corgl3_7259057,Pilcr1_448,Pilcr1_1098,Pilcr1_7092,Pilcr1_8699,Pilcr1_9497,Pilcr1_10032,Pilcr1_11259,Pilcr1_11260,Pilcr1_12787,Pilcr1_14457,Pilcr1_15373,Pilcr1_16108,Pilcr1_26727,Pilcr1_32726,Pilcr1_59595,Pilcr1_79212,Pilcr1_80837
MCL7261	17	2	unknown	unknown	unknown	Corgl3_7092814,Corgl3_7206963,Corgl3_7208513,Corgl3_7208554,Corgl3_7216285,Corgl3_7216767,Corgl3_7217436,Corgl3_7217923,Corgl3_7219071,Corgl3_7248499,Corgl3_7253564,Corgl3_7253565,Corgl3_7253580,Corgl3_7257764,Corgl3_7263495,Corgl3_7264614,Hebcy2_26582
MCL8023	15	2	unknown	unknown	unknown	Corgl3_6376787,Corgl3_6377119,Corgl3_6681455,Corgl3_6902896,Corgl3_6924366,Corgl3_7011455,Corgl3_7086574,Corgl3_7105837,Corgl3_7123584,Corgl3_7181214,Corgl3_7181235,Corgl3_7182478,Corgl3_7203976,Corgl3_7203982,Pilcr1_89173
MCL8078	15	2	0Q37G	S	NA	Hebcy2_70118,Lacbi2_296497,Lacbi2_298227,Lacbi2_312831,Lacbi2_316721,Lacbi2_318317,Lacbi2_332148,Lacbi2_335521,Lacbi2_587865,Lacbi2_591962,Lacbi2_597455,Lacbi2_605055,Lacbi2_612073,Lacbi2_620585,Lacbi2_621786
MCL8374	14	2	unknown	unknown	unknown	Hebcy2_440420,Pilcr1_1641,Pilcr1_1642,Pilcr1_6732,Pilcr1_6733,Pilcr1_7285,Pilcr1_12330,Pilcr1_13000,Pilcr1_13523,Pilcr1_14040,Pilcr1_15536,Pilcr1_15581,Pilcr1_16526,Pilcr1_93674
MCL8948	12	2	0Q3EU	S	NA	Corgl3_6466354,Corgl3_6935145,Corgl3_7051545,Corgl3_7128093,Corgl3_7154915,Corgl3_7184994,Corgl3_7238041,Corgl3_7248489,Corgl3_7278488,Lacbi2_305049,Lacbi2_569735,Lacbi2_571257
MCL8966	12	2	unknown	unknown	unknown	Corgl3_7120514,Corgl3_7213409,Corgl3_7213877,Corgl3_7216777,Corgl3_7249685,Corgl3_7250342,Corgl3_7257786,Corgl3_7261668,Corgl3_7261669,Corgl3_7262657,Hebcy2_29535,Hebcy2_29731
MCL9063	12	2	unknown	unknown	unknown	Hebcy2_54427,Hebcy2_75654,Lacbi2_327238,Lacbi2_569527,Lacbi2_580128,Lacbi2_610551,Lacbi2_615782,Lacbi2_618472,Lacbi2_619374,Lacbi2_621234,Lacbi2_621720,Lacbi2_622034
MCL9335	11	2	unknown	unknown	unknown	Corgl3_7010237,Corgl3_7017509,Corgl3_7027242,Corgl3_7027512,Corgl3_7030218,Corgl3_7033472,Corgl3_7099039,Corgl3_7116769,Corgl3_7117516,Corgl3_7259301,Lacbi2_439193
MCL9363	11	2	0Q42B	S	Inherit from opiNOG: protein), partial Hydra magnipapillata	Corgl3_7208516,Corgl3_7209282,Corgl3_7248439,Corgl3_7248507,Corgl3_7253582,Corgl3_7253966,Corgl3_7255581,Corgl3_7261504,Corgl3_7262222,Hebcy2_144256,Hebcy2_450139
MCL9727	10	2	0Q4D3	S	NA	Corgl3_6491787,Corgl3_6697993,Corgl3_6698323,Corgl3_7118757,Corgl3_7166964,Corgl3_7194397,Corgl3_7200731,Corgl3_7336673,Lacbi2_608331,Lacbi2_693780
MCL9728	10	2	0Q326	S	NA	Corgl3_6607012,Corgl3_7089460,Corgl3_7166868,Corgl3_7190374,Corgl3_7190377,Corgl3_7208525,Corgl3_7242488,Corgl3_7256738,Pilcr1_2029,Pilcr1_194199
MCL9729	10	2	unknown	unknown	unknown	Corgl3_6672931,Corgl3_6825376,Corgl3_7190334,Corgl3_7192817,Corgl3_7194378,Corgl3_7198216,Corgl3_7200165,Corgl3_7200499,Corgl3_7262934,Pilcr1_825116
MCL9741	10	2	0PZDP	S	NA	Corgl3_7013659,Lacbi2_334966,Lacbi2_336199,Lacbi2_450006,Lacbi2_451739,Lacbi2_507978,Lacbi2_550584,Lacbi2_562365,Lacbi2_573428,Lacbi2_609392
MCL9771	10	2	unknown	unknown	unknown	Corgl3_7208167,Lacbi2_297046,Lacbi2_310494,Lacbi2_334610,Lacbi2_483988,Lacbi2_584621,Lacbi2_591522,Lacbi2_595558,Lacbi2_603266,Lacbi2_614124
MCL9920	10	2	0Q40P	S	NA	Hebcy2_23010,Lacbi2_445600,Lacbi2_447166,Lacbi2_495599,Lacbi2_535832,Lacbi2_577862,Lacbi2_583219,Lacbi2_588262,Lacbi2_616140,Lacbi2_617579
MCL10220	9	2	unknown	unknown	unknown	Corgl3_7206964,Corgl3_7208512,Corgl3_7216768,Corgl3_7218319,Corgl3_7253426,Corgl3_7253963,Corgl3_7255584,Corgl3_7260638,Hebcy2_26581
MCL10438	9	2	0Q5P9	S	Pfam:hATC	Lacbi2_322500,Lacbi2_326637,Lacbi2_329551,Lacbi2_331909,Lacbi2_445549,Lacbi2_452403,Lacbi2_578101,Pilcr1_52776,Pilcr1_68420
MCL10784	8	2	unknown	unknown	unknown	Corgl3_7005117,Corgl3_7023108,Corgl3_7029873,Corgl3_7031876,Corgl3_7032402,Corgl3_7032861,Corgl3_7113948,Lacbi2_592356
MCL10785	8	2	unknown	unknown	unknown	Corgl3_7007191,Corgl3_7023027,Corgl3_7027543,Corgl3_7031878,Corgl3_7210288,Corgl3_7241127,Corgl3_7258028,Pilcr1_15309
MCL10788	8	2	0PJ8S	S	FunK1 protein kinase	Corgl3_7013302,Corgl3_7337682,Corgl3_7337683,Pilcr1_870,Pilcr1_11564,Pilcr1_14983,Pilcr1_93985,Pilcr1_830193
MCL10793	8	2	0Q3BX	S	NA	Corgl3_7028428,Corgl3_7038049,Corgl3_7082006,Corgl3_7084891,Corgl3_7085767,Corgl3_7110277,Corgl3_7245520,Pilcr1_57258
MCL10815	8	2	0Q465	S	NA	Corgl3_7113324,Corgl3_7149065,Corgl3_7212388,Corgl3_7217441,Corgl3_7250035,Corgl3_7260895,Corgl3_7286661,Hebcy2_428169
MCL11095	8	2	0Q3JE	S	NA	Hebcy2_10245,Lacbi2_295559,Lacbi2_445028,Lacbi2_574800,Lacbi2_596083,Lacbi2_596812,Lacbi2_607600,Lacbi2_620272
MCL11099	8	2	unknown	unknown	unknown	Hebcy2_77704,Hebcy2_282260,Hebcy2_318859,Hebcy2_446949,Hebcy2_449271,Hebcy2_449276,Hebcy2_449279,Lacbi2_478149
MCL11484	7	2	0Q3BX	S	NA	Corgl3_7005294,Corgl3_7006166,Corgl3_7011811,Corgl3_7258539,Pilcr1_25341,Pilcr1_71240,Pilcr1_81557
MCL11488	7	4	0PPVP	S	NA	Corgl3_7031094,Hebcy2_356350,Lacbi2_303695,Lacbi2_458472,Pilcr1_11794,Pilcr1_13870,Pilcr1_562280
MCL11502	7	3	unknown	unknown	unknown	Corgl3_7089352,Lacbi2_483882,Lacbi2_595143,Pilcr1_80939,Pilcr1_729428,Pilcr1_826621,Pilcr1_828656
MCL11507	7	3	unknown	unknown	unknown	Corgl3_7103979,Hebcy2_20603,Lacbi2_572259,Lacbi2_573327,Lacbi2_584036,Lacbi2_599048,Lacbi2_617944
MCL11525	7	2	unknown	unknown	unknown	Corgl3_7181388,Corgl3_7183887,Corgl3_7186348,Corgl3_7198785,Corgl3_7240277,Corgl3_7334218,Hebcy2_443429
MCL11532	7	2	unknown	unknown	unknown	Corgl3_7191412,Corgl3_7191415,Corgl3_7191416,Corgl3_7242957,Corgl3_7257519,Corgl3_7294756,Hebcy2_271170
MCL11539	7	3	unknown	unknown	unknown	Corgl3_7201519,Lacbi2_467475,Pilcr1_9756,Pilcr1_744773,Pilcr1_746965,Pilcr1_829303,Pilcr1_829438
MCL11882	7	2	0PXAI	S	NA	Hebcy2_14387,Hebcy2_32940,Lacbi2_308195,Lacbi2_583400,Lacbi2_584124,Lacbi2_605848,Lacbi2_611146
MCL12352	6	3	unknown	unknown	unknown	Corgl3_6339444,Corgl3_6959794,Hebcy2_29839,Pilcr1_4640,Pilcr1_365058,Pilcr1_823471
MCL12396	6	3	0PX8T	S	NA	Corgl3_7044866,Hebcy2_49101,Hebcy2_58365,Lacbi2_487216,Lacbi2_487217,Lacbi2_694654
MCL12398	6	2	unknown	unknown	unknown	Corgl3_7047757,Corgl3_7061197,Corgl3_7093216,Corgl3_7114914,Corgl3_7272596,Lacbi2_586462
MCL12410	6	2	0Q3WK	S	NA	Corgl3_7090095,Corgl3_7161985,Corgl3_7163685,Corgl3_7171949,Pilcr1_12475,Pilcr1_87470
MCL12461	6	2	unknown	unknown	unknown	Corgl3_7216029,Corgl3_7216977,Corgl3_7263847,Corgl3_7299169,Pilcr1_15528,Pilcr1_91481
MCL12462	6	2	0Q3XK	S	NA	Corgl3_7216270,Corgl3_7216447,Corgl3_7221363,Corgl3_7221984,Corgl3_7262198,Pilcr1_95226
MCL12474	6	3	0PZDK	S	NA	Corgl3_7236138,Corgl3_7238728,Hebcy2_444912,Pilcr1_900,Pilcr1_9079,Pilcr1_819160
MCL12478	6	3	unknown	unknown	unknown	Corgl3_7252341,Hebcy2_27310,Hebcy2_27332,Pilcr1_456478,Pilcr1_484362,Pilcr1_484387
MCL12917	6	2	unknown	unknown	unknown	Hebcy2_25778,Hebcy2_27128,Hebcy2_133065,Hebcy2_444814,Pilcr1_16779,Pilcr1_91590
MCL12923	6	2	0Q3MB	S	NA	Hebcy2_77420,Hebcy2_443393,Hebcy2_449133,Lacbi2_607289,Lacbi2_705060,Lacbi2_710220
MCL13001	6	2	0Q3DU	S	NA	Lacbi2_443785,Lacbi2_443792,Lacbi2_590702,Lacbi2_688317,Lacbi2_688324,Pilcr1_5003
MCL13006	6	2	0Q38D	S	NA	Lacbi2_486391,Lacbi2_489774,Lacbi2_584136,Lacbi2_606996,Pilcr1_8811,Pilcr1_814940
MCL13565	5	2	unknown	unknown	unknown	Corgl3_7004866,Corgl3_7019853,Corgl3_7024056,Corgl3_7030598,Hebcy2_71105
MCL13566	5	2	unknown	unknown	unknown	Corgl3_7007142,Corgl3_7009388,Corgl3_7017997,Corgl3_7036167,Lacbi2_441870
MCL13573	5	3	0Q3J4	S	NA	Corgl3_7018030,Lacbi2_317243,Lacbi2_486690,Lacbi2_703374,Pilcr1_827318
MCL13596	5	3	0QE1T	S	NA	Corgl3_7075454,Hebcy2_443578,Hebcy2_446839,Lacbi2_488052,Lacbi2_661750
MCL13643	5	3	unknown	unknown	unknown	Corgl3_7169384,Corgl3_7192958,Corgl3_7243362,Hebcy2_25675,Pilcr1_14009
MCL13648	5	4	0PPB0	S	NA	Corgl3_7180892,Hebcy2_407799,Lacbi2_305223,Lacbi2_316421,Pilcr1_810894
MCL13674	5	2	0PJ8S	S	FunK1 protein kinase	Corgl3_7211731,Hebcy2_21844,Hebcy2_59905,Hebcy2_113970,Hebcy2_113979
MCL13687	5	2	unknown	unknown	unknown	Corgl3_7222240,Lacbi2_329243,Lacbi2_443562,Lacbi2_448334,Lacbi2_568993
MCL14474	5	2	0Q41N	S	NA	Hebcy2_21884,Hebcy2_115102,Hebcy2_115292,Hebcy2_438874,Pilcr1_199446
MCL14482	5	3	0Q3JP	S	NA	Hebcy2_23080,Lacbi2_295926,Lacbi2_326432,Lacbi2_486229,Pilcr1_138705
MCL14484	5	3	0Q3N8	S	NA	Hebcy2_25378,Lacbi2_318345,Lacbi2_640763,Lacbi2_701447,Pilcr1_820856
MCL14490	5	2	unknown	unknown	unknown	Hebcy2_64019,Hebcy2_66133,Hebcy2_73057,Hebcy2_436308,Pilcr1_69665
MCL14492	5	2	unknown	unknown	unknown	Hebcy2_44864,Hebcy2_53895,Lacbi2_593991,Lacbi2_602255,Lacbi2_612035
MCL14608	5	2	0PQUX	S	Stress responsive A B barrel	Lacbi2_381650,Lacbi2_588430,Lacbi2_630547,Pilcr1_826526,Pilcr1_826530
MCL14623	5	2	unknown	unknown	unknown	Lacbi2_468862,Lacbi2_637960,Lacbi2_654325,Pilcr1_97217,Pilcr1_321872
MCL15358	4	2	0Q3XV	S	NA	Corgl3_6383012,Corgl3_6383486,Corgl3_6383843,Lacbi2_484710
MCL15361	4	3	unknown	unknown	unknown	Corgl3_6426880,Hebcy2_188744,Pilcr1_12859,Pilcr1_90986
MCL15371	4	3	0PZNP	S	NA	Corgl3_6558586,Lacbi2_661274,Pilcr1_88384,Pilcr1_341997
MCL15382	4	2	unknown	unknown	unknown	Corgl3_6773071,Corgl3_6903103,Corgl3_7013562,Hebcy2_373739
MCL15392	4	2	0Q42B	S	Inherit from opiNOG: protein), partial Hydra magnipapillata	Corgl3_7007088,Corgl3_7028039,Corgl3_7103372,Hebcy2_41140
MCL15399	4	2	unknown	unknown	unknown	Corgl3_7015226,Corgl3_7096507,Corgl3_7255243,Lacbi2_586972
MCL15406	4	2	0PMQ1	S	NA	Corgl3_7025360,Pilcr1_26167,Pilcr1_28842,Pilcr1_54782
MCL15422	4	2	unknown	unknown	unknown	Corgl3_7042513,Corgl3_7082360,Corgl3_7086147,Pilcr1_8601
MCL15424	4	3	0PJ8S	S	FunK1 protein kinase	Corgl3_7048492,Lacbi2_315415,Pilcr1_10763,Pilcr1_14416
MCL15427	4	2	unknown	unknown	unknown	Corgl3_7054788,Corgl3_7062426,Corgl3_7318460,Pilcr1_75623
MCL15439	4	2	0PU2Z	S	NA	Corgl3_7075427,Corgl3_7091718,Corgl3_7325360,Lacbi2_618323
MCL15444	4	2	unknown	unknown	unknown	Corgl3_7078527,Corgl3_7249147,Corgl3_7256729,Pilcr1_12249
MCL15464	4	3	0Q42B	S	Inherit from opiNOG: protein), partial Hydra magnipapillata	Corgl3_7092155,Corgl3_7219851,Lacbi2_483557,Pilcr1_33210
MCL15467	4	2	0PHQM	L	DNA replication licensing factor Mcm4	Corgl3_7093640,Corgl3_7254389,Corgl3_7337091,Lacbi2_523882
MCL15471	4	2	unknown	unknown	unknown	Corgl3_7098304,Corgl3_7115832,Corgl3_7249459,Lacbi2_437786
MCL15477	4	2	unknown	unknown	unknown	Corgl3_7106830,Lacbi2_331985,Lacbi2_590978,Lacbi2_621115
MCL15479	4	2	0PYQA	S	NA	Corgl3_7107386,Lacbi2_600585,Lacbi2_601583,Lacbi2_602054
MCL15489	4	4	0Q3MV	S	Alpha-kinase family	Corgl3_7117444,Hebcy2_63237,Lacbi2_312494,Pilcr1_69005
MCL15494	4	2	unknown	unknown	unknown	Corgl3_7123530,Pilcr1_10704,Pilcr1_11124,Pilcr1_93720
MCL15495	4	2	unknown	unknown	unknown	Corgl3_7125689,Lacbi2_333044,Lacbi2_595281,Lacbi2_603894
MCL15504	4	3	0PP2U	T	CMGC SRPK protein kinase	Corgl3_7154165,Corgl3_7222923,Lacbi2_589139,Pilcr1_796290
MCL15515	4	3	0Q3P4	S	NA	Corgl3_7180444,Hebcy2_440761,Lacbi2_330000,Lacbi2_484160
MCL15533	4	2	unknown	unknown	unknown	Corgl3_7185501,Hebcy2_6855,Hebcy2_446030,Hebcy2_448852
MCL15541	4	2	unknown	unknown	unknown	Corgl3_7189394,Lacbi2_318893,Lacbi2_663606,Lacbi2_706512
MCL15564	4	2	0Q43A	S	NA	Corgl3_7207231,Hebcy2_13028,Hebcy2_22979,Hebcy2_32284
MCL15567	4	3	unknown	unknown	unknown	Corgl3_7207720,Lacbi2_690115,Pilcr1_9089,Pilcr1_117680
MCL15571	4	2	0Q465	S	NA	Corgl3_7208801,Corgl3_7305696,Corgl3_7343964,Lacbi2_670150
MCL15572	4	2	0PJJ3	S	conserved hypothetical protein	Corgl3_7208951,Pilcr1_16603,Pilcr1_489295,Pilcr1_747770
MCL15575	4	2	0PGPZ	L	to reverse transcriptase	Corgl3_7210892,Pilcr1_2732,Pilcr1_8098,Pilcr1_11642
MCL15576	4	3	0Q3CQ	S	NA	Corgl3_7211721,Lacbi2_571708,Pilcr1_13876,Pilcr1_63060
MCL15587	4	3	0PXXX	Q	Inherit from KOG: Dehydrogenase	Corgl3_7222942,Hebcy2_43621,Hebcy2_54554,Lacbi2_484218
MCL15590	4	4	0PR3Q	S	NA	Corgl3_7229374,Hebcy2_79050,Lacbi2_706859,Pilcr1_69592
MCL15609	4	2	unknown	unknown	unknown	Corgl3_7253519,Corgl3_7253526,Corgl3_7336599,Pilcr1_826655
MCL15620	4	2	0PSW7	S	NA	Corgl3_7262967,Corgl3_7263027,Corgl3_7265695,Lacbi2_656382
MCL15621	4	2	0Q48Q	S	NA	Corgl3_7263774,Pilcr1_899,Pilcr1_57907,Pilcr1_90210
MCL15625	4	2	unknown	unknown	unknown	Corgl3_7294583,Lacbi2_326641,Lacbi2_496678,Lacbi2_583864
MCL15627	4	3	unknown	unknown	unknown	Corgl3_7334285,Hebcy2_440428,Hebcy2_449621,Lacbi2_705500
MCL15629	4	2	unknown	unknown	unknown	Corgl3_7341953,Pilcr1_7585,Pilcr1_635807,Pilcr1_825952
MCL16924	4	2	0Q3YH	S	NA	Hebcy2_14026,Pilcr1_84268,Pilcr1_93052,Pilcr1_802765
MCL16932	4	3	0QE1T	S	NA	Hebcy2_200359,Lacbi2_571959,Lacbi2_581795,Pilcr1_83621
MCL16938	4	2	0Q4FN	T	STYKc	Hebcy2_253840,Hebcy2_421318,Lacbi2_312250,Lacbi2_591979
MCL16940	4	3	unknown	unknown	unknown	Hebcy2_25981,Lacbi2_699717,Pilcr1_9500,Pilcr1_12922
MCL16948	4	3	unknown	unknown	unknown	Hebcy2_288172,Hebcy2_442950,Lacbi2_624027,Pilcr1_658545
MCL16966	4	2	unknown	unknown	unknown	Hebcy2_58577,Lacbi2_569146,Lacbi2_572217,Lacbi2_579610
MCL16969	4	3	0PQFT	S	NA	Hebcy2_9956,Lacbi2_294334,Pilcr1_81651,Pilcr1_93569
MCL17108	4	2	unknown	unknown	unknown	Lacbi2_328490,Lacbi2_465055,Lacbi2_484154,Pilcr1_85738
MCL18281	3	3	unknown	unknown	unknown	Corgl3_6378676,Hebcy2_448946,Lacbi2_459074
MCL18291	3	3	0PYXX	C	NADH-ubiquinone/plastoquinone oxidoreductase, chain 3	Corgl3_6443723,Hebcy2_432825,Lacbi2_621615
MCL18305	3	2	unknown	unknown	unknown	Corgl3_6604918,Corgl3_7190271,Pilcr1_548438
MCL18309	3	2	0Q3UV	S	NA	Corgl3_6634168,Lacbi2_604292,Lacbi2_620600
MCL18312	3	2	unknown	unknown	unknown	Corgl3_6658417,Corgl3_6898852,Hebcy2_445654
MCL18313	3	2	0Q3X8	S	NA	Corgl3_6663354,Hebcy2_28043,Hebcy2_28044
MCL18315	3	2	unknown	unknown	unknown	Corgl3_6666443,Lacbi2_705052,Lacbi2_705081
MCL18325	3	2	unknown	unknown	unknown	Corgl3_6773889,Lacbi2_679076,Lacbi2_705078
MCL18332	3	2	0Q31G	S	NA	Corgl3_6854707,Pilcr1_112862,Pilcr1_828409
MCL18345	3	3	unknown	unknown	unknown	Corgl3_7003721,Hebcy2_87201,Lacbi2_610035
MCL18351	3	2	unknown	unknown	unknown	Corgl3_7008256,Corgl3_7040239,Pilcr1_10616
MCL18352	3	2	unknown	unknown	unknown	Corgl3_7009399,Corgl3_7265564,Lacbi2_321570
MCL18358	3	2	unknown	unknown	unknown	Corgl3_7013522,Lacbi2_528628,Lacbi2_552713
MCL18364	3	2	0Q33D	L	DEAD/DEAH box helicase	Corgl3_7019657,Lacbi2_442322,Lacbi2_450377
MCL18365	3	3	0PT0U	C	Mitochondrial membrane ATP synthase (F(1)F(0) ATP synthase or Complex V) produces ATP from ADP in the presence of a proton gradient across the membrane which is generated by electron transport complexes of the respiratory chain. F-type ATPases consist of two structural domains, F(1) - containing the extramembraneous catalytic core and F(0) - containing the membrane proton channel, linked together…	Corgl3_7020293,Hebcy2_449896,Lacbi2_477251
MCL18373	3	2	unknown	unknown	unknown	Corgl3_7028619,Corgl3_7089557,Lacbi2_563058
MCL18380	3	3	0PMT7	C	Cytochrome c oxidase is the component of the respiratory chain that catalyzes the reduction of oxygen to water. Subunits 1- 3 form the functional core of the enzyme complex. Subunit 2 transfers the electrons from cytochrome c via its binuclear copper A center to the bimetallic center of the catalytic subunit 1 (By similarity)	Corgl3_7047524,Hebcy2_79708,Lacbi2_621638
MCL18389	3	2	unknown	unknown	unknown	Corgl3_7063752,Lacbi2_591895,Lacbi2_592659
MCL18404	3	3	0Q3FD	S	Inherit from euNOG: crinkler (CRN) family protein	Corgl3_7077943,Hebcy2_373633,Pilcr1_89193
MCL18405	3	2	unknown	unknown	unknown	Corgl3_7078032,Lacbi2_304477,Lacbi2_617969
MCL18406	3	2	0Q37R	S	NA	Corgl3_7078663,Lacbi2_316846,Lacbi2_323111
MCL18408	3	2	unknown	unknown	unknown	Corgl3_7079187,Hebcy2_18916,Hebcy2_438009
MCL18416	3	2	unknown	unknown	unknown	Corgl3_7081163,Lacbi2_435928,Lacbi2_584213
MCL18419	3	2	0PUR7	L	Inherit from KOG: transposon protein	Corgl3_7081586,Corgl3_7104064,Pilcr1_95596
MCL18424	3	3	0PJSI	C	Component of the ubiquinol-cytochrome c reductase complex (complex III or cytochrome b-c1 complex), which is a respiratory chain that generates an electrochemical potential coupled to ATP synthesis (By similarity)	Corgl3_7083110,Hebcy2_80246,Lacbi2_621606
MCL18436	3	2	unknown	unknown	unknown	Corgl3_7089536,Lacbi2_313052,Lacbi2_599244
MCL18443	3	2	0PY1H	L	Inherit from opiNOG: Conserved hypothetical protein	Corgl3_7091263,Lacbi2_329145,Lacbi2_465853
MCL18446	3	3	unknown	unknown	unknown	Corgl3_7093829,Lacbi2_496309,Pilcr1_32345
MCL18452	3	2	unknown	unknown	unknown	Corgl3_7106757,Hebcy2_235340,Hebcy2_438950
MCL18454	3	2	unknown	unknown	unknown	Corgl3_7107721,Hebcy2_22041,Hebcy2_420914
MCL18463	3	2	unknown	unknown	unknown	Corgl3_7123001,Corgl3_7255446,Lacbi2_321384
MCL18465	3	3	unknown	unknown	unknown	Corgl3_7124904,Lacbi2_485808,Pilcr1_812719
MCL18475	3	3	0Q3FD	S	Inherit from euNOG: crinkler (CRN) family protein	Corgl3_7141270,Hebcy2_8313,Pilcr1_1716
MCL18481	3	2	unknown	unknown	unknown	Corgl3_7161118,Pilcr1_7616,Pilcr1_700471
MCL18487	3	2	0Q4A9	K	ZnF_C2H2	Corgl3_7169914,Corgl3_7193927,Lacbi2_706259
MCL18489	3	2	0Q3AJ	S	NA	Corgl3_7175755,Hebcy2_31240,Hebcy2_31241
MCL18497	3	2	unknown	unknown	unknown	Corgl3_7181096,Corgl3_7205923,Pilcr1_458307
MCL18534	3	3	unknown	unknown	unknown	Corgl3_7188627,Lacbi2_671399,Pilcr1_812525
MCL18563	3	2	unknown	unknown	unknown	Corgl3_7201992,Hebcy2_193013,Hebcy2_316371
MCL18578	3	2	unknown	unknown	unknown	Corgl3_7209171,Pilcr1_12905,Pilcr1_16457
MCL18581	3	2	unknown	unknown	unknown	Corgl3_7209501,Corgl3_7286637,Hebcy2_31633
MCL18608	3	2	0PK69	S	Animal haem peroxidase	Corgl3_7219499,Pilcr1_8318,Pilcr1_828126
MCL18610	3	2	unknown	unknown	unknown	Corgl3_7219552,Corgl3_7252739,Lacbi2_474303
MCL18611	3	3	0Q3EM	T	NA	Corgl3_7219553,Hebcy2_30324,Pilcr1_791477
MCL18612	3	2	unknown	unknown	unknown	Corgl3_7220449,Lacbi2_326415,Lacbi2_604375
MCL18615	3	2	0PXH6	L	Inherit from KOG: transposon protein	Corgl3_7220756,Corgl3_7226486,Lacbi2_248664
MCL18619	3	3	unknown	unknown	unknown	Corgl3_7221989,Hebcy2_148495,Lacbi2_460835
MCL18629	3	2	unknown	unknown	unknown	Corgl3_7227976,Corgl3_7264114,Pilcr1_814813
MCL18631	3	3	0PY8R	S	NA	Corgl3_7230678,Hebcy2_63935,Lacbi2_303619
MCL18633	3	3	0PTZG	S	NA	Corgl3_7237479,Hebcy2_15624,Lacbi2_610179
MCL18639	3	2	0PIUX	A	and wd40 domain protein	Corgl3_7247679,Corgl3_7333647,Lacbi2_581524
MCL18642	3	2	0PJWY	S	Patatin-like phospholipase	Corgl3_7249310,Corgl3_7249313,Hebcy2_26876
MCL18646	3	2	unknown	unknown	unknown	Corgl3_7250154,Pilcr1_11295,Pilcr1_12076
MCL18653	3	3	0Q396	K, L	Helicase conserved C-terminal domain	Corgl3_7254104,Lacbi2_331939,Pilcr1_556270
MCL18660	3	2	0PGRH	A	5'-3' exoribonuclease	Corgl3_7258485,Corgl3_7258489,Hebcy2_73070
MCL18662	3	2	0Q3JD	S	NA	Corgl3_7258699,Corgl3_7264009,Pilcr1_16488
MCL18664	3	3	unknown	unknown	unknown	Corgl3_7259493,Hebcy2_15175,Lacbi2_456515
MCL18667	3	2	0PTZG	S	NA	Corgl3_7260498,Corgl3_7305551,Pilcr1_820851
MCL18669	3	2	unknown	unknown	unknown	Corgl3_7261321,Hebcy2_32910,Hebcy2_438939
MCL21011	3	2	0PK10	S	NA	Hebcy2_115299,Hebcy2_438868,Pilcr1_36252
MCL21013	3	2	unknown	unknown	unknown	Hebcy2_118443,Lacbi2_450197,Lacbi2_450209
MCL21034	3	2	0PIQ6	Q	2-oxoglutarate-dependent ethylene succinate-forming enzyme	Hebcy2_14753,Lacbi2_464692,Lacbi2_572899
MCL21044	3	2	unknown	unknown	unknown	Hebcy2_28494,Hebcy2_166653,Pilcr1_823549
MCL21050	3	2	0Q3FD	S	Inherit from euNOG: crinkler (CRN) family protein	Hebcy2_20980,Hebcy2_405274,Pilcr1_629240
MCL21063	3	2	unknown	unknown	unknown	Hebcy2_25287,Pilcr1_825164,Pilcr1_827891
MCL21064	3	2	unknown	unknown	unknown	Hebcy2_255193,Pilcr1_8527,Pilcr1_8529
MCL21070	3	2	unknown	unknown	unknown	Hebcy2_26597,Lacbi2_333084,Lacbi2_473301
MCL21075	3	3	0PJGW	P	Cation transporting ATPase, C-terminus	Hebcy2_272334,Lacbi2_301991,Pilcr1_96904
MCL21079	3	2	unknown	unknown	unknown	Hebcy2_279009,Lacbi2_295730,Lacbi2_663306
MCL21089	3	2	unknown	unknown	unknown	Hebcy2_30415,Pilcr1_15854,Pilcr1_743106
MCL21095	3	2	unknown	unknown	unknown	Hebcy2_32102,Hebcy2_33050,Lacbi2_299205
MCL21103	3	2	0PGPZ	L	to reverse transcriptase	Hebcy2_34566,Lacbi2_511957,Lacbi2_514641
MCL21105	3	2	unknown	unknown	unknown	Hebcy2_35351,Hebcy2_54571,Pilcr1_28097
MCL21112	3	2	unknown	unknown	unknown	Hebcy2_407945,Hebcy2_438828,Lacbi2_462805
MCL21114	3	2	unknown	unknown	unknown	Hebcy2_409953,Lacbi2_326659,Lacbi2_586936
MCL21116	3	2	0PH8E	S	acid phosphatase	Hebcy2_434858,Hebcy2_446962,Pilcr1_821283
MCL21122	3	2	0Q40Q	S	NA	Hebcy2_443892,Lacbi2_437425,Lacbi2_446477
MCL21132	3	3	0PKWG	D	conserved hypothetical protein	Hebcy2_47549,Lacbi2_518787,Pilcr1_817506
MCL21136	3	3	0PJU7	P	Chromate transporter	Hebcy2_63820,Lacbi2_670576,Pilcr1_829780
MCL21138	3	2	0PZDD	S	NA	Hebcy2_70204,Pilcr1_16398,Pilcr1_594468
MCL21139	3	3	0PS0Q	S	Phosphotransferase enzyme family	Hebcy2_71500,Lacbi2_595901,Pilcr1_98574
MCL21143	3	2	unknown	unknown	unknown	Hebcy2_75852,Lacbi2_500868,Lacbi2_566637
MCL21145	3	2	0PFDM	T	casein kinase	Hebcy2_79656,Lacbi2_145649,Lacbi2_167793
MCL21146	3	3	0PSZK	C	NADH-ubiquinone/plastoquinone oxidoreductase chain 4L	Hebcy2_79720,Lacbi2_621767,Pilcr1_83211
MCL21147	3	2	0Q2FN	O, W	Putative peptidoglycan binding domain	Hebcy2_9377,Pilcr1_583,Pilcr1_510806
MCL21358	3	2	0PNIT	G	glycoside hydrolase family 16 protein	Lacbi2_250640,Pilcr1_775983,Pilcr1_795357
MCL21370	3	2	0Q43T	S	NA	Lacbi2_296797,Lacbi2_582052,Pilcr1_89015
MCL21384	3	2	0PZDP	S	NA	Lacbi2_299319,Lacbi2_576460,Pilcr1_35169
MCL21497	3	2	0Q3TP	S	NA	Lacbi2_326022,Pilcr1_97711,Pilcr1_99429
MCL21545	3	2	unknown	unknown	unknown	Lacbi2_333536,Lacbi2_583428,Pilcr1_99393
MCL21578	3	2	unknown	unknown	unknown	Lacbi2_438441,Lacbi2_576748,Pilcr1_82347
MCL21628	3	2	unknown	unknown	unknown	Lacbi2_469156,Lacbi2_483985,Pilcr1_697048
MCL21631	3	2	unknown	unknown	unknown	Lacbi2_471490,Lacbi2_661879,Pilcr1_825174
MCL21636	3	2	unknown	unknown	unknown	Lacbi2_479494,Pilcr1_13881,Pilcr1_14432
MCL21638	3	2	unknown	unknown	unknown	Lacbi2_480523,Pilcr1_811837,Pilcr1_816751
MCL21650	3	2	0Q0UD	S	CFEM domain	Lacbi2_489393,Pilcr1_602444,Pilcr1_820541
MCL21721	3	2	0PX94	S	Phosphotransferase enzyme family	Lacbi2_609264,Pilcr1_525408,Pilcr1_824603
MCL21736	3	2	0PFS3	T	Casein kinase I	Lacbi2_668690,Lacbi2_687985,Pilcr1_117298
MCL23828	2	2	0Q45Y	S	NA	Corgl3_6344636,Lacbi2_488595
MCL23831	2	2	0Q4A2	D, O	Inherit from KOG: Metacaspase	Corgl3_6379021,Pilcr1_16037
MCL23859	2	2	unknown	unknown	unknown	Corgl3_6464231,Lacbi2_697515
MCL23882	2	2	0PZ7V	S	NA	Corgl3_6609038,Pilcr1_59163
MCL23901	2	2	0PJWY	S	Patatin-like phospholipase	Corgl3_6734452,Hebcy2_125494
MCL23902	2	2	unknown	unknown	unknown	Corgl3_6740196,Pilcr1_809815
MCL23911	2	2	0QB91	L	Inherit from COG: Retrotransposon protein	Corgl3_6781660,Pilcr1_1500
MCL23913	2	2	unknown	unknown	unknown	Corgl3_6798138,Hebcy2_364610
MCL23921	2	2	unknown	unknown	unknown	Corgl3_6836507,Pilcr1_827823
MCL23935	2	2	0Q4EU	S	NA	Corgl3_6878981,Pilcr1_828449
MCL23942	2	2	0Q3FD	S	Inherit from euNOG: crinkler (CRN) family protein	Corgl3_6948761,Hebcy2_397524
MCL23954	2	2	0PUR7	L	Inherit from KOG: transposon protein	Corgl3_7008139,Lacbi2_559556
MCL23972	2	2	0PH5V	G	GPI-anchored wall transfer protein 1	Corgl3_7016030,Lacbi2_317362
MCL23978	2	2	unknown	unknown	unknown	Corgl3_7018481,Hebcy2_12460
MCL23981	2	2	unknown	unknown	unknown	Corgl3_7019123,Lacbi2_322405
MCL23990	2	2	0PKFK	S	Phosphotransferase enzyme family	Corgl3_7030821,Hebcy2_25481
MCL23999	2	2	unknown	unknown	unknown	Corgl3_7037451,Hebcy2_277001
MCL24003	2	2	unknown	unknown	unknown	Corgl3_7042193,Pilcr1_32766
MCL24051	2	2	unknown	unknown	unknown	Corgl3_7077737,Hebcy2_26736
MCL24053	2	2	0PG2G	F	Guanine deaminase	Corgl3_7077760,Pilcr1_70335
MCL24059	2	2	0Q05P	S	NA	Corgl3_7079486,Lacbi2_311344
MCL24060	2	2	unknown	unknown	unknown	Corgl3_7079530,Lacbi2_329281
MCL24063	2	2	0Q3Q4	S	NA	Corgl3_7080288,Lacbi2_321367
MCL24064	2	2	0PJWY	S	Patatin-like phospholipase	Corgl3_7080548,Hebcy2_125490
MCL24078	2	2	unknown	unknown	unknown	Corgl3_7084757,Pilcr1_15464
MCL24087	2	2	unknown	unknown	unknown	Corgl3_7086818,Lacbi2_329668
MCL24088	2	2	unknown	unknown	unknown	Corgl3_7086851,Lacbi2_601840
MCL24089	2	2	unknown	unknown	unknown	Corgl3_7086853,Hebcy2_160896
MCL24090	2	2	unknown	unknown	unknown	Corgl3_7087461,Hebcy2_446873
MCL24093	2	2	0Q33D	L	DEAD/DEAH box helicase	Corgl3_7088754,Pilcr1_461553
MCL24094	2	2	0PRFK	G	carbohydrate esterase family 4 protein	Corgl3_7088798,Lacbi2_296684
MCL24095	2	2	0Q3MV	S	Alpha-kinase family	Corgl3_7088937,Pilcr1_87902
MCL24099	2	2	unknown	unknown	unknown	Corgl3_7089894,Lacbi2_587205
MCL24103	2	2	0PY4Q	S	NA	Corgl3_7091995,Hebcy2_440291
MCL24106	2	2	unknown	unknown	unknown	Corgl3_7093155,Pilcr1_15712
MCL24118	2	2	unknown	unknown	unknown	Corgl3_7096662,Lacbi2_511137
MCL24120	2	2	unknown	unknown	unknown	Corgl3_7096914,Pilcr1_16446
MCL24122	2	2	unknown	unknown	unknown	Corgl3_7097515,Lacbi2_584715
MCL24126	2	2	unknown	unknown	unknown	Corgl3_7103430,Pilcr1_732557
MCL24127	2	2	0Q3TK	S	FAR1 DNA-binding domain	Corgl3_7103590,Lacbi2_489229
MCL24147	2	2	0Q33M	E	Metallopeptidase family M24	Corgl3_7111883,Pilcr1_443879
MCL24148	2	2	0Q3S1	S	NA	Corgl3_7113818,Hebcy2_60743
MCL24154	2	2	unknown	unknown	unknown	Corgl3_7116424,Lacbi2_621647
MCL24156	2	2	0Q451	S	NA	Corgl3_7117078,Hebcy2_20699
MCL24166	2	2	unknown	unknown	unknown	Corgl3_7125865,Hebcy2_33043
MCL24171	2	2	unknown	unknown	unknown	Corgl3_7128975,Pilcr1_547892
MCL24176	2	2	0PPJ4	F	dUTPase	Corgl3_7142076,Pilcr1_97738
MCL24188	2	2	0PSNJ	P	Ctr copper transporter family	Corgl3_7175388,Hebcy2_27683
MCL24189	2	2	unknown	unknown	unknown	Corgl3_7176556,Lacbi2_327968
MCL24277	2	2	0Q5KG	S	NA	Corgl3_7187722,Hebcy2_449627
MCL24278	2	2	unknown	unknown	unknown	Corgl3_7187995,Pilcr1_14961
MCL24290	2	2	0PIQZ	G	UTP-glucose-1-phosphate uridylyltransferase	Corgl3_7191021,Lacbi2_296245
MCL24336	2	2	unknown	unknown	unknown	Corgl3_7197315,Pilcr1_11992
MCL24339	2	2	unknown	unknown	unknown	Corgl3_7197650,Hebcy2_32411
MCL24344	2	2	0PSY8	S	fucose-specific lectin	Corgl3_7198157,Hebcy2_440729
MCL24345	2	2	unknown	unknown	unknown	Corgl3_7199049,Hebcy2_442478
MCL24365	2	2	unknown	unknown	unknown	Corgl3_7202478,Pilcr1_46131
MCL24376	2	2	0Q3EM	T	NA	Corgl3_7204326,Pilcr1_74331
MCL24377	2	2	0PIT4	S	epoxide hydrolase	Corgl3_7205292,Pilcr1_825601
MCL24411	2	2	0PNCJ	S	Caspase domain	Corgl3_7209205,Pilcr1_601368
MCL24424	2	2	0Q05P	S	NA	Corgl3_7211686,Pilcr1_4613
MCL24438	2	2	unknown	unknown	unknown	Corgl3_7213532,Hebcy2_32780
MCL24453	2	2	0PY4Q	S	NA	Corgl3_7215749,Pilcr1_68594
MCL24465	2	2	unknown	unknown	unknown	Corgl3_7218591,Pilcr1_15154
MCL24466	2	2	0PUR7	L	Inherit from KOG: transposon protein	Corgl3_7219086,Hebcy2_56205
MCL24471	2	2	unknown	unknown	unknown	Corgl3_7220496,Hebcy2_277329
MCL24473	2	2	0PQVY	S	conserved hypothetical protein	Corgl3_7221312,Lacbi2_513717
MCL24476	2	2	0Q4BQ	S	NA	Corgl3_7221606,Lacbi2_507714
MCL24482	2	2	unknown	unknown	unknown	Corgl3_7222328,Hebcy2_31419
MCL24485	2	2	0Q34B	S	NA	Corgl3_7222876,Lacbi2_321382
MCL24486	2	2	0Q3MV	S	Alpha-kinase family	Corgl3_7222879,Lacbi2_618299
MCL24487	2	2	unknown	unknown	unknown	Corgl3_7222938,Lacbi2_552352
MCL24491	2	2	0PNYN	C, H	FAD binding monooxygenase	Corgl3_7224749,Hebcy2_13452
MCL24495	2	2	0QEHK	S	NA	Corgl3_7227464,Lacbi2_569674
MCL24496	2	2	0PFS3	T	Casein kinase I	Corgl3_7227632,Pilcr1_3541
MCL24499	2	2	0Q397	S	NA	Corgl3_7228805,Lacbi2_333034
MCL24501	2	2	0PZ7V	S	NA	Corgl3_7228908,Lacbi2_486733
MCL24507	2	2	unknown	unknown	unknown	Corgl3_7235923,Lacbi2_315859
MCL24508	2	2	unknown	unknown	unknown	Corgl3_7235928,Hebcy2_438780
MCL24526	2	2	unknown	unknown	unknown	Corgl3_7247682,Hebcy2_440716
MCL24527	2	2	0PRPX	E	Serine hydrolase (FSH1)	Corgl3_7247721,Pilcr1_828826
MCL24553	2	2	unknown	unknown	unknown	Corgl3_7249806,Hebcy2_14400
MCL24588	2	2	0Q352	S	NA	Corgl3_7253823,Hebcy2_30347
MCL24589	2	2	unknown	unknown	unknown	Corgl3_7253879,Pilcr1_16218
MCL24600	2	2	0PR39	L	Helicase conserved C-terminal domain	Corgl3_7255614,Lacbi2_482661
MCL24603	2	2	0PZ7V	S	NA	Corgl3_7257207,Pilcr1_821223
MCL24606	2	2	0Q0VB	S	NA	Corgl3_7257509,Pilcr1_13928
MCL24635	2	2	0Q3FV	S	NA	Corgl3_7263741,Lacbi2_477382
MCL24640	2	2	unknown	unknown	unknown	Corgl3_7265821,Lacbi2_448473
MCL24652	2	2	0PXXX	Q	Inherit from KOG: Dehydrogenase	Corgl3_7309113,Hebcy2_410062
MCL24657	2	2	unknown	unknown	unknown	Corgl3_7326441,Lacbi2_477789
MCL24658	2	2	unknown	unknown	unknown	Corgl3_7334393,Pilcr1_16762
MCL24661	2	2	unknown	unknown	unknown	Corgl3_7337068,Pilcr1_91525
MCL24665	2	2	0PY4Q	S	NA	Corgl3_7342820,Hebcy2_11143
MCL32430	2	2	unknown	unknown	unknown	Hebcy2_12572,Pilcr1_86633
MCL32449	2	2	0PI10	E	arginine N-methyltransferase 2	Hebcy2_14278,Pilcr1_811117
MCL32472	2	2	unknown	unknown	unknown	Hebcy2_160682,Lacbi2_674742
MCL32480	2	2	0PGE1	O	Secreted subtilisin-like serine protease with keratinolytic activity that contributes to pathogenicity (By similarity)	Hebcy2_178904,Pilcr1_14798
MCL32482	2	2	0PY1H	L	Inherit from opiNOG: Conserved hypothetical protein	Hebcy2_18815,Lacbi2_333840
MCL32483	2	2	unknown	unknown	unknown	Hebcy2_188713,Pilcr1_275520
MCL32488	2	2	unknown	unknown	unknown	Hebcy2_201399,Pilcr1_85270
MCL32489	2	2	0PKHF	Q	Cytochrome P450	Hebcy2_20453,Pilcr1_99039
MCL32494	2	2	unknown	unknown	unknown	Hebcy2_21052,Pilcr1_812456
MCL32501	2	2	unknown	unknown	unknown	Hebcy2_22917,Lacbi2_680390
MCL32512	2	2	0PSR9	V	DSPc	Hebcy2_241482,Lacbi2_481158
MCL32536	2	2	0PRR5	S	NA	Hebcy2_265170,Pilcr1_4995
MCL32541	2	2	0Q37F	S	Pfam:3_5_exonuc	Hebcy2_26660,Pilcr1_14580
MCL32572	2	2	0PI1W	F, H	permease	Hebcy2_30565,Pilcr1_828851
MCL32579	2	2	unknown	unknown	unknown	Hebcy2_31169,Pilcr1_90951
MCL32604	2	2	unknown	unknown	unknown	Hebcy2_35678,Lacbi2_482374
MCL32616	2	2	unknown	unknown	unknown	Hebcy2_40603,Pilcr1_38945
MCL32618	2	2	unknown	unknown	unknown	Hebcy2_408373,Pilcr1_11698
MCL32622	2	2	unknown	unknown	unknown	Hebcy2_415414,Lacbi2_322594
MCL32624	2	2	unknown	unknown	unknown	Hebcy2_416401,Lacbi2_666722
MCL32628	2	2	unknown	unknown	unknown	Hebcy2_42320,Lacbi2_547765
MCL32633	2	2	0Q05P	S	NA	Hebcy2_433860,Pilcr1_45196
MCL32635	2	2	0Q3HA	S	NA	Hebcy2_438058,Lacbi2_459429
MCL32636	2	2	0PI12	T	binding modulator protein Alg2	Hebcy2_438450,Pilcr1_815137
MCL32644	2	2	0PJPB	T	meiosis-specific serine threonine-protein kinase mek1	Hebcy2_439511,Lacbi2_478642
MCL32645	2	2	0Q36U	S	NA	Hebcy2_440413,Pilcr1_87905
MCL32665	2	2	unknown	unknown	unknown	Hebcy2_445092,Pilcr1_11987
MCL32669	2	2	0QADM	V	D-arabinono-1,4-lactone oxidase	Hebcy2_445832,Pilcr1_821441
MCL32680	2	2	0PP2B	C, H	salicylate hydroxylase	Hebcy2_447471,Pilcr1_73467
MCL32681	2	2	unknown	unknown	unknown	Hebcy2_447483,Pilcr1_814740
MCL32683	2	2	unknown	unknown	unknown	Hebcy2_447825,Pilcr1_10323
MCL32688	2	2	0Q4A1	S	NA	Hebcy2_448382,Lacbi2_485373
MCL32702	2	2	unknown	unknown	unknown	Hebcy2_50941,Lacbi2_332534
MCL32706	2	2	0Q42D	S	NA	Hebcy2_56461,Lacbi2_312361
MCL32707	2	2	unknown	unknown	unknown	Hebcy2_57354,Lacbi2_308498
MCL32709	2	2	unknown	unknown	unknown	Hebcy2_62718,Lacbi2_572776
MCL32712	2	2	unknown	unknown	unknown	Hebcy2_77022,Lacbi2_536930
MCL33358	2	2	0PJF5	E	Amino acid	Lacbi2_185557,Pilcr1_95587
MCL33518	2	2	unknown	unknown	unknown	Lacbi2_311773,Pilcr1_58860
MCL33597	2	2	unknown	unknown	unknown	Lacbi2_325202,Pilcr1_824186
MCL33627	2	2	0Q4C4	S	NA	Lacbi2_328618,Pilcr1_299674
MCL33630	2	2	0PNEF	S	NA	Lacbi2_328865,Pilcr1_8416
MCL33739	2	2	0PFN4	M	udp-glucose 4-epimerase	Lacbi2_379493,Pilcr1_813798
MCL33741	2	2	0PI6Z	S	conserved hypothetical protein	Lacbi2_392537,Pilcr1_827873
MCL33810	2	2	0Q4BD	S	NA	Lacbi2_448316,Pilcr1_751805
MCL33812	2	2	unknown	unknown	unknown	Lacbi2_448447,Pilcr1_821778
MCL33895	2	2	0PMQ6	Q	Cytochrome p450	Lacbi2_480170,Pilcr1_825220
MCL33921	2	2	unknown	unknown	unknown	Lacbi2_484394,Pilcr1_16193
MCL33966	2	2	0PHQ4	T	phosphatidylinositol 4-kinase	Lacbi2_519965,Pilcr1_10123
MCL34030	2	2	unknown	unknown	unknown	Lacbi2_578606,Pilcr1_817178
MCL34055	2	2	0PPVP	S	NA	Lacbi2_586250,Pilcr1_614253
MCL34126	2	2	unknown	unknown	unknown	Lacbi2_615822,Pilcr1_78580
MCL34129	2	2	0PWNA	S	NA	Lacbi2_616721,Pilcr1_53466
MCL34146	2	2	0PNEF	S	NA	Lacbi2_642374,Pilcr1_8415
MCL34167	2	2	unknown	unknown	unknown	Lacbi2_679250,Pilcr1_82848
MCL34180	2	2	unknown	unknown	unknown	Lacbi2_686424,Pilcr1_813060

## Sheet: MCL loading enrichment
Supplemental Data 8: Enrichment of COG functional categories in HGs contributing the most to the principal components
***See below for legend
Principal component	COG category	COG category description	Number of annotated proteins in ordination HGs	Number of annotated proteins in HGs assigned to COG category	Number of annotated proteins in HGs with highest loading scores for this PC	Number of annotated proteins in HGs with highest loading scores for this PC assigned to COG category	Odds ratio	pvalue (before BH correction)	pvalue (after BH correction)
positive PC1	S	Function unknown	81956	50472	1418	946	1.267	0	0		p< 0.05 (after Benjamini-Hochberg correction for multiple testing
positive PC1	B	Chromatin structure and dynamics	81956	622	1418	29	2.882	0	0
positive PC1	H	Coenzyme transport and metabolism	81956	485	1418	24	3.059	0	0
positive PC1	D	Cell cycle control, cell division, chromosome partitioning	81956	826	1418	35	2.588	0	0
negative PC1	S	Function unknown	81956	50472	1606	1350	3.375	0	0
positive PC2	S	Function unknown	81956	50472	1247	966	2.222	0	0
positive PC2	D	Cell cycle control, cell division, chromosome partitioning	81956	826	1247	34	2.867	0	0
negative PC2	F	Nucleotide transport and metabolism	81956	473	4819	57	2.21	0	0
negative PC2	K	Transcription	81956	1325	4819	123	1.645	0	0
negative PC2	E	Amino acid transport and metabolism	81956	1899	4819	237	2.344	0	0
negative PC2	V	Defense mechanisms	81956	437	4819	79	3.565	0	0
negative PC2	Q	Secondary metabolites biosynthesis, transport and catabolism	81956	3709	4819	406	2.05	0	0
negative PC2	C	Energy production and conversion	81956	1843	4819	214	2.148	0	0
negative PC2	W	Extracellular structures	81956	48	4819	17	8.839	0	0
negative PC2	P	Inorganic ion transport and metabolism	81956	1142	4819	121	1.919	0	0
negative PC2	H	Coenzyme transport and metabolism	81956	485	4819	60	2.274	0	0
negative PC2	I	Lipid transport and metabolism	81956	1938	4819	207	1.967	0	0
negative PC2	G	Carbohydrate transport and metabolism	81956	5599	4819	972	3.962	0	0
positive PC1	Z	Cytoskeleton	81956	431	1418	14	1.889	0.019	0.076
positive PC2	C	Energy production and conversion	81956	1843	1247	37	1.333	0.056	0.224
positive PC1	L	Replication, recombination and repair	81956	1628	1418	37	1.353	0.059	0.236
positive PC2	L	Replication, recombination and repair	81956	1628	1247	33	1.4	0.062	0.248
positive PC1	P	Inorganic ion transport and metabolism	81956	1142	1418	27	1.333	0.067	0.268
positive PC1	T	Signal transduction mechanisms	81956	3118	1418	65	1.235	0.073	0.292
negative PC2	O	Posttranslational modification, protein turnover, chaperones	81956	3612	4819	232	1.113	0.085	0.34
negative PC1	V	Defense mechanisms	81956	437	1606	12	1.4	0.154	0.616
positive PC1	F	Nucleotide transport and metabolism	81956	473	1418	0	0	1	1
positive PC1	K	Transcription	81956	1325	1418	0	0	1	1
positive PC1	Y	Nuclear structure	81956	18	1418	0	0	1	1
positive PC1	E	Amino acid transport and metabolism	81956	1899	1418	6	0.167	1	1
positive PC1	V	Defense mechanisms	81956	437	1418	4	0.5	0.945	1
positive PC1	Q	Secondary metabolites biosynthesis, transport and catabolism	81956	3709	1418	38	0.556	1	1
positive PC1	M	Cell wall/membrane/envelope biogenesis	81956	657	1418	0	0	1	1
positive PC1	C	Energy production and conversion	81956	1843	1418	24	0.722	0.94	1
positive PC1	A	RNA processing and modification	81956	1427	1418	27	1.056	0.345	1
positive PC1	O	Posttranslational modification, protein turnover, chaperones	81956	3612	1418	57	0.889	0.781	1
positive PC1	J	Translation, ribosomal structure and biogenesis	81956	1231	1418	6	0.278	1	1
positive PC1	W	Extracellular structures	81956	48	1418	0	0	1	1
positive PC1	I	Lipid transport and metabolism	81956	1938	1418	12	0.333	1	1
positive PC1	G	Carbohydrate transport and metabolism	81956	5599	1418	93	0.944	0.675	1
positive PC1	U	Intracellular trafficking, secretion, and vesicular transport	81956	1099	1418	22	1.111	0.273	1
negative PC1	F	Nucleotide transport and metabolism	81956	473	1606	6	0.65	0.903	1
negative PC1	T	Signal transduction mechanisms	81956	3118	1606	13	0.19	1	1
negative PC1	K	Transcription	81956	1325	1606	1	0.05	1	1
negative PC1	Y	Nuclear structure	81956	18	1606	0	0	1	1
negative PC1	E	Amino acid transport and metabolism	81956	1899	1606	9	0.25	1	1
negative PC1	Z	Cytoskeleton	81956	431	1606	2	0.25	0.998	1
negative PC1	Q	Secondary metabolites biosynthesis, transport and catabolism	81956	3709	1606	26	0.333	1	1
negative PC1	M	Cell wall/membrane/envelope biogenesis	81956	657	1606	5	0.4	0.996	1
negative PC1	C	Energy production and conversion	81956	1843	1606	3	0.1	1	1
negative PC1	L	Replication, recombination and repair	81956	1628	1606	9	0.3	1	1
negative PC1	A	RNA processing and modification	81956	1427	1606	8	0.3	1	1
negative PC1	O	Posttranslational modification, protein turnover, chaperones	81956	3612	1606	70	1	0.556	1
negative PC1	J	Translation, ribosomal structure and biogenesis	81956	1231	1606	3	0.1	1	1
negative PC1	W	Extracellular structures	81956	48	1606	0	0	1	1
negative PC1	P	Inorganic ion transport and metabolism	81956	1142	1606	4	0.2	1	1
negative PC1	B	Chromatin structure and dynamics	81956	622	1606	4	0.3	0.998	1
negative PC1	H	Coenzyme transport and metabolism	81956	485	1606	0	0	1	1
negative PC1	D	Cell cycle control, cell division, chromosome partitioning	81956	826	1606	2	0.1	1	1
negative PC1	I	Lipid transport and metabolism	81956	1938	1606	37	0.95	0.587	1
negative PC1	G	Carbohydrate transport and metabolism	81956	5599	1606	86	0.8	0.994	1
negative PC1	U	Intracellular trafficking, secretion, and vesicular transport	81956	1099	1606	5	0.25	1	1
positive PC2	F	Nucleotide transport and metabolism	81956	473	1247	0	0	1	1
positive PC2	T	Signal transduction mechanisms	81956	3118	1247	34	0.688	0.985	1
positive PC2	K	Transcription	81956	1325	1247	9	0.438	0.998	1
positive PC2	Y	Nuclear structure	81956	18	1247	0	0	1	1
positive PC2	E	Amino acid transport and metabolism	81956	1899	1247	21	0.688	0.95	1
positive PC2	V	Defense mechanisms	81956	437	1247	0	0	1	1
positive PC2	Z	Cytoskeleton	81956	431	1247	0	0	1	1
positive PC2	Q	Secondary metabolites biosynthesis, transport and catabolism	81956	3709	1247	19	0.312	1	1
positive PC2	M	Cell wall/membrane/envelope biogenesis	81956	657	1247	0	0	1	1
positive PC2	A	RNA processing and modification	81956	1427	1247	5	0.25	1	1
positive PC2	O	Posttranslational modification, protein turnover, chaperones	81956	3612	1247	8	0.125	1	1
positive PC2	J	Translation, ribosomal structure and biogenesis	81956	1231	1247	0	0	1	1
positive PC2	W	Extracellular structures	81956	48	1247	0	0	1	1
positive PC2	P	Inorganic ion transport and metabolism	81956	1142	1247	3	0.188	1	1
positive PC2	B	Chromatin structure and dynamics	81956	622	1247	0	0	1	1
positive PC2	H	Coenzyme transport and metabolism	81956	485	1247	0	0	1	1
positive PC2	I	Lipid transport and metabolism	81956	1938	1247	20	0.625	0.975	1
positive PC2	G	Carbohydrate transport and metabolism	81956	5599	1247	58	0.625	1	1
positive PC2	U	Intracellular trafficking, secretion, and vesicular transport	81956	1099	1247	0	0	1	1
negative PC2	S	Function unknown	81956	50472	4819	1906	0.382	1	1
negative PC2	T	Signal transduction mechanisms	81956	3118	4819	171	0.921	0.841	1
negative PC2	Y	Nuclear structure	81956	18	4819	0	0	1	1
negative PC2	Z	Cytoskeleton	81956	431	4819	12	0.46	0.999	1
negative PC2	M	Cell wall/membrane/envelope biogenesis	81956	657	4819	0	0	1	1
negative PC2	L	Replication, recombination and repair	81956	1628	4819	16	0.156	1	1
negative PC2	A	RNA processing and modification	81956	1427	4819	16	0.175	1	1
negative PC2	J	Translation, ribosomal structure and biogenesis	81956	1231	4819	38	0.508	1	1
negative PC2	B	Chromatin structure and dynamics	81956	622	4819	11	0.286	1	1
negative PC2	D	Cell cycle control, cell division, chromosome partitioning	81956	826	4819	32	0.635	0.996	1
negative PC2	U	Intracellular trafficking, secretion, and vesicular transport	81956	1099	4819	55	0.841	0.907	1
Legend
Category code	Class	Process
J	Information storage and processing	Translation, ribosomal structure and biogenesis
A	Information storage and processing	RNA processing and modification
K	Information storage and processing	Transcription
L	Information storage and processing	Replication, recombination and repair
B	Information storage and processing	Chromatin structure and dynamics
D	Cellular processes and signaling	Cell cycle control, cell division, chromosome partitioning
Y	Cellular processes and signaling	Nuclear structure
V	Cellular processes and signaling	Defense mechanisms
T	Cellular processes and signaling	Signal transduction mechanisms
M	Cellular processes and signaling	Cell wall/membrane/envelope biogenesis
N	Cellular processes and signaling	Cell motility
Z	Cellular processes and signaling	Cytoskeleton
W	Cellular processes and signaling	Extracellular structures
U	Cellular processes and signaling	Intracellular trafficking, secretion, and vesicular transport
O	Cellular processes and signaling	Posttranslational modification, protein turnover, chaperones
C	Metabolism	Energy production and conversion
G	Metabolism	Carbohydrate transport and metabolism
E	Metabolism	Amino acid transport and metabolism
F	Metabolism	Nucleotide transport and metabolism
H	Metabolism	Coenzyme transport and metabolism
I	Metabolism	Lipid transport and metabolism
P	Metabolism	Inorganic ion transport and metabolism
Q	Metabolism	Secondary metabolites biosynthesis, transport and catabolism
R	Poorly characterized	General function prediction only
S	Poorly characterized	Function unknown
COG categories retrieved from: http://eggnog.embl.de/version_4.0.beta/data/downloads/eggnogv4.funccats.txt

## Sheet: MS-Ion intensities
	Supplemental data 9: UPLC-MS/MS measurements of TDC activity using triple quadrupole mass spectrometer, Waters ACQUITY® TQD
	Compound	tR (min)	Ion type	# MRM channels	m/z [M+H]+	Ion intensity
	L-Tryptophan	1.95	Parent	4	205	21780000
	(Substrate alone)					9945000
						76610000
						130200000
			Daughter	4	187.94	44610000
						29580000
						127300000
						134000000
			Daughter	4	145.96	5876000
						63850000
						4078
						120400000
			Daughter	4	131.92	1330000
						1419000
						1723000
						12040000
	TDC	1.85	Parent	4	161.17	268
	(Substrate+TDC)		Daughter		144.13	4999000
					132.13	6566000
					128.04	738800
		3.38	Parent		161.17	45
			Daughter		144.13	283900
					132.13	26350
					128.04	72640
		4.48	Parent		161.17	71
			Daughter		144.13	1027000
					132.13	104700
					128.04	120100
		5.09	Parent		161.17	37
			Daughter		144.13	534300
					132.13	42450
					128.04	60850

## Sheet: Genome_codes
Supplemental Data 10: Whole Genome Data
genome_code	Genus species	Genome reference/PI
Agabi_varbisH97_2	Agaricus bisporus var bisporus (H97) v2.0	https://www.ncbi.nlm.nih.gov/pubmed/23045686 Morin E et al., 2012
Agabi_varbur_1	Agaricus bisporus var. burnettii JB137-S8	https://www.ncbi.nlm.nih.gov/pubmed/23045686 Morin E et al., 2012
Agahy1	Agaricostilbum hyphaenes ATCC MYA-4628 v1.0	Cathie Aime, JGI and Purdue Genomics Core
Agrped1	Agrocybe pediades AH 40210 v1.0	Javier Ruiz Dueñas, José María Barrasa, and JGI
Amamu1	Amanita muscaria Koide v1.0	https://www.ncbi.nlm.nih.gov/pubmed/25706625 Kohler A et al., 2015
Amath1	Amanita thiersii Skay4041 v1.0	https://www.ncbi.nlm.nih.gov/pubmed/24923322 Hess J et al., 2014
Antsi1	Antrodia sinuosa LB1 v1.0	Francis M. Martin, Åke Olson, Mycorrhizal Genomics Initiative, 1000 Fungal Genomes Project and JGI
Armme1_1	Armillaria mellea DSM 3731	https://www.ncbi.nlm.nih.gov/pubmed/23656496 Collins C et al., 2013
Armos1	Armillaria ostoye	Sipos, G., Prasanna, A. N., Walter, M. C., O’Connor, E., Bálint, B., Krizsán, K., ... & Riley, R. (2017). Genome expansion and lineage-specific genetic innovations in the forest pathogenic fungi Armillaria. Nature Ecology & Evolution, 1.
Armost1	Armillaria solidipes 28-4 v1.0	Sipos et al. (2017). Genome expansion and lineage-specific genetic innovations in the forest pathogenic fungi Armillaria. Nature Ecology & Evolution, 1.
Artel1	Artolenzites elegans CIRM-BRFM 1663 v1.0	Marie-Noëlle Rosso and JGI
Aurde3_1	Auricularia subglabra v2.0	https://www.ncbi.nlm.nih.gov/pubmed/22745431 Floudas D et al., 2012
Aurvu1	Auriscalpium vulgare FP105234-Sp v1.0	David S. Hibbett, László Nagy, and JGI
Basme2finSC	Basidiobolus meristosporus CBS 931.73 v1.0	https://www.ncbi.nlm.nih.gov/pubmed/28481340 Mondo SJ et al., 2017
Bjead1_1	Bjerkandera adusta v1.0	https://www.ncbi.nlm.nih.gov/pubmed/23935031 Binder M et al., 2013
Boled1	Boletus edulis v1.0	Francis M. Martin, Mycorrhizal Genomics Initiative, 1000 Fungal Genomes Project, and JGI
Bolvit1	Bolbitius vitellinus SZMC-NL-1974 v1.0	David S. Hibbett, László Nagy, JGI
Botbo1	Botryobasidium botryosum v1.0	https://www.ncbi.nlm.nih.gov/pubmed/24958869 Riley R et al., 2014
Calco1	Calocera cornea v1.0	https://www.ncbi.nlm.nih.gov/pubmed/26659563 Nagy LG et al., 2016
Calvi1	Calocera viscosa v1.0	https://www.ncbi.nlm.nih.gov/pubmed/26659563 Nagy LG et al., 2016
CerAGI	Ceratobasidium sp. (anastomosis group I, AG-I) v1.0	Francis M. Martin, Mycorrhizal Genomics Initiative, 1000 Fungal Genomes Project, and JGI
Cersu1	Ceriporiopsis (Gelatoporia) subvermispora B	https://www.ncbi.nlm.nih.gov/pubmed/22434909 Fernandez-Fueyo E et al., 2012
Cerun2	Cerrena unicolor v1.1	JGI
Chiap1	Chionosphaera apobasidialis 52639 v1.0	Joseph Spatafora, Jon Karl Magnuson, and JGI
ClaPMI390	Clavulina sp. PMI_390 v1.0	Gregory Bonito and JGI
Clapy1	Clavicorona pyxidata HHB10654 v1.0	David S. Hibbett, László Nagy, JGI
Cneb	Cryptococcus neoformans var. grubii H99	https://www.ncbi.nlm.nih.gov/pubmed/24743168
Conpu1	Coniophora puteana v1.0	https://www.ncbi.nlm.nih.gov/pubmed/22745431 Floudas D et al., 2012
Copci_AmutBmut1	Coprinopsis cinerea AmutBmut pab1-1 v1.0	https://www.ncbi.nlm.nih.gov/pubmed/26510163 Muraguchi et al. 2015
Copci1	Coprinopsis cinerea	https://www.ncbi.nlm.nih.gov/pubmed/20547848 Stajich JE et al., 2010
Copmic2	Coprinellus micaceus FP101781 v2.0	David S. Hibbett, László Nagy, JGI
Corgl3	Cortinarius glaucopus AT 2004 276 v2.0	Francis M. Martin, Mycorrhizal Genomics Initiative, 1000 Fungal Genomes Project, and JGI
Crevar1	Crepidotus variabilis CBS 506.95 v1.0	Javier Ruiz Dueñas, José María Barrasa, and JGI
Croqu1	Cronartium quercuum f. sp. fusiforme G11 v1.0	https://www.ncbi.nlm.nih.gov/pubmed/25018762 Pendleton AL et al., 2014
Crula1	Crucibulum laeve CBS 166.37 v1.0	László Nagy, Krisztina Krizsán, and JGI
Cryne_H99_1	Cryptococcus neoformans var. grubii H99	https://www.ncbi.nlm.nih.gov/pubmed/24743168 Janbon G et al., 2014
Cryne_JEC21_1	Cryptococcus neoformans var neoformans JEC21	https://www.ncbi.nlm.nih.gov/pubmed/15653466 Loftus BJ et al., 2005
Cryvi1	Cryptococcus vishniacii v1.0	Laurie Connell and JGI
Cyastr2	Cyathus striatus AH 40144 v1.0	Javier Ruiz Dueñas, José María Barrasa, and JGI
Cylto1	Cylindrobasidium torrendii FP15055 v1.0	https://www.ncbi.nlm.nih.gov/pubmed/25683379 Floudas D et al., 2015
Dacsp1	Dacryopinax primogenitus DJM 731 SSP1 v1.0	https://www.ncbi.nlm.nih.gov/pubmed/22745431 Floudas D et al., 2012
Daequ1	Daedalea quercina v1.0	https://www.ncbi.nlm.nih.gov/pubmed/26659563 Nagy LG et al., 2016
Denbi1	Dendrothele bispora CBS 962.96 v1.0	David S. Hibbett, László Nagy, and JGI
Dicsq1	Dichomitus squalens LYAD-421 SS1 v1.0	https://www.ncbi.nlm.nih.gov/pubmed/22745431 Floudas D et al., 2012
Elmca1	Aporpium caryae L-13461	Daniel Lindner and JGI
Eryha1	Erythrobasidium hasegawianum ATCC 9536 v1.0	Cathie Aime, JGI and Purdue Genomics Core
Eutla1	Eutypa lata UCREL1	https://www.ncbi.nlm.nih.gov/pubmed/23723393 Blanco-Ulate B et al., 2013
Exigl1	Exidia glandulosa v1.0	https://www.ncbi.nlm.nih.gov/pubmed/26659563 Nagy LG et al., 2016
Fibra1	Fibroporia radiculosa TFFH 294	https://www.ncbi.nlm.nih.gov/pubmed/22247176 Tang JD et al., 2012
Fibsp1	Fibulorhizoctonia sp. CBS 109695 v1.0	https://www.ncbi.nlm.nih.gov/pubmed/26659563 Nagy LG et al., 2016
Fishe1	Fistulina hepatica v1.0	https://www.ncbi.nlm.nih.gov/pubmed/25683379 Floudas D et al., 2015
Fomme1	Fomitiporia mediterranea v1.0	https://www.ncbi.nlm.nih.gov/pubmed/22745431 Floudas D et al., 2012
Fompi3	Fomitopsis pinicola FP-58527 SS1 v3.0	https://www.ncbi.nlm.nih.gov/pubmed/22745431 Floudas D et al., 2012
Galma1	Galerina marginata v1.0	https://www.ncbi.nlm.nih.gov/pubmed/24958869 Riley R et al., 2014
Gansp1	Ganoderma sp. 10597 SS1 v1.0	https://www.ncbi.nlm.nih.gov/pubmed/23935031 Binder M et al., 2013
Glotr1_1	Gloeophyllum trabeum v1.0	https://www.ncbi.nlm.nih.gov/pubmed/22745431 Floudas D et al., 2012
Guyne1	Guyanagaster necrorhiza MCA 3950 v1.0	Cathie Aime, JGI and Purdue Genomics Core
Gyman1	Gymnopus androsaceus JB14 v1.0	Francis M. Martin, Mycorrhizal Genomics Initiative, 1000 Fungal Genomes Project, and JGI
Gymch1	Gymnopilus chrysopellus PR-1187 v1.0	Daniel Lindner and JGI
Gymlu1	Gymnopus luxurians v1.0	https://www.ncbi.nlm.nih.gov/pubmed/25706625 Kohler A et al., 2015
Gymlu2	Gymnopilus dilepis	Horizontal gene cluster transfer increased hallucinogenic mushroom diversity (This publication)
Gyrli1	Gyrodon lividus BX v1.0	Francis M. Martin, Mycorrhizal Genomics Initiative, 1000 Fungal Genomes Project, and JGI
Hebcy2	Hebeloma cylindrosporum h7 v2.0	https://www.ncbi.nlm.nih.gov/pubmed/25706625 Kohler A et al., 2015
Helsul1	Heliocybe sulcata OMC1185 v1.0	David S. Hibbett, László Nagy, and JGI
Hetan2	Heterobasidion annosum v2.0	https://www.ncbi.nlm.nih.gov/pubmed/22463738 Olson A et al., 2012
Hyabl1	Hyalopycnis blepharistoma ATCC 48560 v1.0	Joseph Spatafora, Jon Karl Magnuson, and JGI
Hydpi2	Hydnomerulius pinastri v2.0	https://www.ncbi.nlm.nih.gov/pubmed/25706625 Kohler A et al., 2015
Hydru2	Hydnum rufescens UP504 v2.0	Francis M. Martin, Mycorrhizal Genomics Initiative, 1000 Fungal Genomes Project, and JGI
Hypsu1	Hypholoma sublateritium v1.0	https://www.ncbi.nlm.nih.gov/pubmed/25706625 Kohler A et al., 2015
Jaaar1	Jaapia argillacea v1.0	https://www.ncbi.nlm.nih.gov/pubmed/24958869 Riley R et al., 2014
Lacam2	Laccaria amethystina LaAM-08-1 v2.0	https://www.ncbi.nlm.nih.gov/pubmed/25706625 Kohler A et al., 2015
Lacbi2	Laccaria bicolor v2.0	https://www.ncbi.nlm.nih.gov/pubmed/18322534 Martin F et al., 2008
Laesu1	Laetiporus sulphureus var. sulphureus v1.0	https://www.ncbi.nlm.nih.gov/pubmed/26659563 Nagy LG et al., 2016
Lenti7_1	Lentinus tigrinus ALCF2SS1-7 v1.0	David S. Hibbett and JGI
Lenvul1	Lentinellus vulpinus AHS73672-sp v1.0	David S. Hibbett, László Nagy, JGI
Leugo1_1	Leucoagaricus gongylophorus	https://www.ncbi.nlm.nih.gov/pubmed/23584789 Aylward FO et al., 2013
Lopni1	Peniophora sp. CONTA v1.0	Allison Kathleen Walker and JGI
Macfu1	Macrolepiota fuliginosa MF-IS2 v1.0	Francis M. Martin, Mycorrhizal Genomics Initiative, 1000 Fungal Genomes Project, and JGI
Mixos1	Mixia osmundae IAM 14324 v1.0	https://www.ncbi.nlm.nih.gov/pubmed/24372469 Toome M et al., 2014
Monpe1_1	Moniliophthora perniciosa FA553	https://www.ncbi.nlm.nih.gov/pubmed/19019209 Mondego JM et al., 2008
Mutel1	Mutinus elegans ME.BST v1.0	Pedro Crous and JGI
Naifl1	Naiadella fluitans ATCC 64713 v1.0	Cathie Aime, JGI and Purdue Genomics Core
Naose1	Naohidea sebacea CBS 8477 (P95) v1.0	Cathie Aime, JGI and Purdue Genomics Core
Neole1	Neolentinus lepideus v1.0	https://www.ncbi.nlm.nih.gov/pubmed/26659563 Nagy LG et al., 2016
Obbri1	Obba rivulosa 3A-2 v1.0	https://www.ncbi.nlm.nih.gov/pubmed/27634999 Miettinen O et al., 2016
Ompol1	Omphalotus olearius	https://www.ncbi.nlm.nih.gov/pubmed/22726691 Wawrzyn GT et al., 2012
Onnsc1	Onnia scaura P-53A v1.0	Francis M. Martin, Mycorrhizal Genomics Initiative, 1000 Fungal Genomes Project, and JGI
Pancy2	Panaeolus cyanescens	Horizontal gene cluster transfer increased hallucinogenic mushroom diversity (This publication)
Paxam1	Paxillus ammoniavirescens Pou09.2 v1.0	Francis M. Martin,Patricia Jargeat, Mycorrhizal Genomics Initiative, 1000 Fungal Genomes Project, and JGI
Paxin1	Paxillus involutus ATCC 200175 v1.0	https://www.ncbi.nlm.nih.gov/pubmed/25706625 Kohler A et al., 2015
Paxru2	Paxillus adelphus Ve08.2h10 v2.0	https://www.ncbi.nlm.nih.gov/pubmed/25706625 Kohler A et al., 2015
Phaca1	Phanerochaete carnosa HHB-10118-Sp v1.0	https://www.ncbi.nlm.nih.gov/pubmed/22937793 Suzuki H et al., 2012
Phchr2	Phanerochaete chrysosporium RP-78 v2.2	https://www.ncbi.nlm.nih.gov/pubmed/24853079 Ohm RA et al., 2014
Phlbr1	Phlebia brevispora HHB-7030 SS6 v1.0	https://www.ncbi.nlm.nih.gov/pubmed/23935031 Binder M et al., 2013
Phlgi1	Phlebiopsis gigantea v1.0	https://www.ncbi.nlm.nih.gov/pubmed/25474575 Hori C et al., 2014
Phocon1	Pholiota conissans CIRM-BRFM 674 v1.0	Marie-Noëlle Rosso, Javier Ruiz Dueñas, José María Barrasa, and JGI
Pilcr1	Piloderma croceum F 1598 v1.0	https://www.ncbi.nlm.nih.gov/pubmed/25706625 Kohler A et al., 2015
Pirin1	Piriformospora indica DSM 11827 from MPI	https://www.ncbi.nlm.nih.gov/pubmed/22022265 Zuccaro A et al., 2011
Pismi1	Pisolithus microcarpus 441 v1.0	https://www.ncbi.nlm.nih.gov/pubmed/25706625 Kohler A et al., 2015
Pisti1	Pisolithus tinctorius Marx 270 v1.0	https://www.ncbi.nlm.nih.gov/pubmed/25706625 Kohler A et al., 2015
Pleery1	Pleurotus eryngii ATCC 90797 v1.0	Javier Ruiz Dueñas, José María Barrasa, and JGI
PleosPC15_2	Pleurotus ostreatus PC15 v2.0	https://www.ncbi.nlm.nih.gov/pubmed/24958869 Riley R et al., 2014
PleosPC9_1	Pleurotus ostreatus PC9 v1.0	https://www.ncbi.nlm.nih.gov/pubmed/27117896 Alfaro et al 2016
Plicr1	Plicaturopsis crispa v1.0	https://www.ncbi.nlm.nih.gov/pubmed/25706625 Kohler A et al., 2015
Plucer1	Pluteus cervinus NL-1719 v1.0	David S. Hibbett, László Nagy, JGI
Polar1	Polyporus arcularius v1.0	David S. Hibbett, László Nagy, JGI
Pospl1	Postia placenta MAD 698-R v1.0	https://www.ncbi.nlm.nih.gov/pubmed/19193860 Martinez D et al., 2009
PosplRSB12_1	Postia placenta MAD-698-R-SB12 v1.0	https://www.ncbi.nlm.nih.gov/pubmed/28831381 Gaskell J et al., 2017
Psicy2	Psilocybe cyanescens	Horizontal gene cluster transfer increased hallucinogenic mushroom diversity (This publication)
Puctr1	Puccinia triticina 1-1 BBBD Race 1	https://www.ncbi.nlm.nih.gov/pubmed/27913634 Cuomo CA et al., 2017
Punst1	Punctularia strigosozonata v1.0	https://www.ncbi.nlm.nih.gov/pubmed/22745431 Floudas D et al., 2012
Pycci1	Pycnoporus cinnabarinus BRFM 137	https://www.ncbi.nlm.nih.gov/pubmed/24942338 Levasseur A et al., 2014
Pycco1	Pycnoporus coccineus BRFM 310 v1.0	Marie-Noëlle Rosso and JGI
Pycco1662_1	Pycnoporus coccineus CIRM1662	Marie-Noëlle Rosso and JGI
Pycsa1	Pycnoporus sanguineus BRFM 1264 v1.0	Marie-Noëlle Rosso and JGI
Ramac1	Ramaria rubella (R. acris) UT-36052-T v1.0	Francis M. Martin, Mycorrhizal Genomics Initiative, 1000 Fungal Genomes Project, and JGI
Rhisa1	Rhizopogon salebrosus TDB-379 v1.0	Thomas Bruns and JGI
Rhiso1	Rhizoctonia solani AG-1 IB	https://www.ncbi.nlm.nih.gov/pubmed/23280342 Wibberg D et al., 2013
Rhivi1	Rhizopogon vinicolor AM-OR11-026 v1.0	https://www.ncbi.nlm.nih.gov/pubmed/28450370 Mujic AB et al., 2017
Rhomi1	Rhodotorula minuta MCA 4210 v1.0	Cathie Aime, JGI and Purdue Genomics Core
Ricme1	Peniophora sp. v1.0	https://www.ncbi.nlm.nih.gov/pubmed/26659563 Nagy LG et al., 2016
Schco_LoeD_1	Schizophyllum commune Loenen D v1.0	JGI
Schco_TatD_1	Schizophyllum commune Tattone D v1.0	JGI
Schco3	Schizophyllum commune H4-8 v3.0	https://www.ncbi.nlm.nih.gov/pubmed/20622885 Ohm et al, 2010
Schpa1	Schizopora paradoxa KUC8140 v1.0	https://www.ncbi.nlm.nih.gov/pubmed/26188242 Min B et al., 2015
Sclci1	Scleroderma citrinum Foug A v1.0	https://www.ncbi.nlm.nih.gov/pubmed/25706625 Kohler A et al., 2015
Sebve1	Sebacina vermifera MAFF 305830 v1.0	https://www.ncbi.nlm.nih.gov/pubmed/25706625 Kohler A et al., 2015
Sepsp1	Septobasidium sp. PNB30-8B v1.0	David S. Hibbett, Romina Gazis JGI
Serla_varsha1	Serpula himantioides (S.lacrymans var shastensis) MUCL38935 v1.0	Balasundaram et al. (2017). The fungus that came in from the cold: Dry rot’s pre-adapted ability to invade buildings (in press)
SerlaS7_3_2	Serpula lacrymans S7.3 v2.0	https://www.ncbi.nlm.nih.gov/pubmed/21764756 Eastwood DC et al., 2011
SerlaS7_9_2	Serpula lacrymans S7.9 v2.0	https://www.ncbi.nlm.nih.gov/pubmed/21764756 Eastwood DC et al., 2011
Sisbr1	Lentinus tigrinus v1.0	David S. Hibbet and JGI
Sisni1	Sistotremastrum niveocremeum HHB9708 ss-1 1.0	https://www.ncbi.nlm.nih.gov/pubmed/26659563 Nagy LG et al., 2016
Sissu1	Sistotremastrum suecicum v1.0	https://www.ncbi.nlm.nih.gov/pubmed/26659563 Nagy LG et al., 2016
Sphst1	Sphaerobolus stellatus v1.0	https://www.ncbi.nlm.nih.gov/pubmed/25706625 Kohler A et al., 2015
Spofi1	Sporormia fimetaria v1.0	Pedro Crous and JGI
Spoli1	Sporobolomyces linderae CBS 7893 v1.0	Cathie Aime, JGI and Purdue Genomics Core
Stehi1	Stereum hirsutum FP-91666 SS1 v1.0	https://www.ncbi.nlm.nih.gov/pubmed/22745431 Floudas D et al., 2012
Suibr2	Suillus brevipes Sb2 v2.0	https://www.ncbi.nlm.nih.gov/pubmed/25728665 Branco S et al., 2015
Suidec1	Suillus decipiens EM49 v1.0	Rytas Vilgalys, Sunny Liao, and JGI
Suigr1	Suillus granulatus EM37 v1.0	Rytas Vilgalys, Sunny Liao, and JGI
Suihi1	Suillus hirtellus EM16 v1.0	Rytas Vilgalys, Sunny Liao, and JGI
Suilu4	Suillus luteus UH-Slu-Lm8-n1 v3.0	https://www.ncbi.nlm.nih.gov/pubmed/25706625 Kohler A et al., 2015
Thega1	Thelephora ganbajun P2 v1.0	Francis M. Martin, Pengfei Wang, Mycorrhizal Genomics Initiative, 1000 Fungal Genomes Project, and JGI
Tilan2	Tilletiaria anomala UBC 951 v1.0	https://www.ncbi.nlm.nih.gov/pubmed/24926052 Toome M et al., 2014
Tralj1	Trametes ljubarskyi CIRM1659 v1.0	Marie-Noëlle Rosso and JGI
Trave1	Trametes versicolor v1.0	https://www.ncbi.nlm.nih.gov/pubmed/22745431 Floudas D et al., 2012
Treme1	Tremella mesenterica Fries v1.0	https://www.ncbi.nlm.nih.gov/pubmed/22745431 Floudas D et al., 2012
Triab1_1	Trichaptum abietinum v1.0	David S. Hibbett, László Nagy, JGI
Trima3	Tricholoma matsutake 945 v3.0	Francis M. Martin, Mycorrhizal Genomics Initiative, 1000 Fungal Genomes Project, and JGI
Trisp1	Tritirachium sp. CBS 265.96 v1.0	Cathie Aime, JGI and Purdue Genomics Core
Tulca1	Tulasnella calospora AL13/4D v1.0	https://www.ncbi.nlm.nih.gov/pubmed/25706625 Kohler A et al., 2015
Volvo1	Volvariella volvacea V23	https://www.ncbi.nlm.nih.gov/pubmed/23526973 Bao D et al., 2013
Walic1	Wallemia ichthyophaga EXF-994	https://www.ncbi.nlm.nih.gov/pubmed/24034603 Zajc J et al., 2013
Walse1	Wallemia sebi v1.0	https://www.ncbi.nlm.nih.gov/pubmed/22326418 Padamsee M et al., 2012
Wolco1	Wolfiporia cocos MD-104 SS10 v1.0	https://www.ncbi.nlm.nih.gov/pubmed/22745431 Floudas D et al., 2012
Xerba1	Xerocomus badius 84.06 v1.0	Francis M. Martin, Mycorrhizal Genomics Initiative, 1000 Fungal Genomes Project, and JGI
